# Supplementary material for: KrasG12D induces changes in chromatin territories that differentially impact early nuclear reprogramming in pancreatic cells
Source: Genome Biol. 2021 Oct 14;22:289. doi: 10.1186/s13059-021-02498-6 (PMC8518179; doi:10.1186/s13059-021-02498-6)
Supplement: Supplementary file 2 — Additional file 2: Table S1. Signaling Phospho Antibody Array. Table S2. Super-enhancer Signal Intensities. Table S3. Statistics based on per sample analysis for RRBS. Table S4. RNA-seq fold changes. Table S5. Antibodies used for western blot. Table S6. Antibodies used for ChIP-seq. Table S7. Primers used for ChIP-seq. [file 13059_2021_2498_MOESM2_ESM.xlsx]

## Sheet: Table S1
Table S1: Signaling Phospho Antibody Array.
Mouse Gene Symbol	Human Gene Symbol	phosphorylation site	Fold change Hour 12	Fold change Hour 24	Fold change Hour 48
Ywhaz	YWHAZ	14-3-3 zeta (Phospho-Ser58)	0.495833	0.337822	0.259807
Eif4ebp1	EIF4EBP1	4E-BP1 (Phospho-Thr36)	0.756048	0.644924	0.547114
Akt1	AKT1	Akt (Phospho-Ser473)	1.10106	1.67665	1.44173
Akt1	AKT1	Akt (Phospho-Thr308)	1.06841	1.52498	1.33021
Prkaa1	PRKAA1	AMPK1 (Phospho-Thr174)	0.790046	0.501248	0.390321
Bad	BAD	BAD (Phospho-Ser112)	1.45966	1.59825	1.50519
Bad	BAD	BAD (Phospho-Ser155)	1.66715	1.73134	2.02957
Bcl2	BCL2	BCL-2 (Phospho-Ser70)	1.06096	1.5538	1.13288
Ctnnb1	CTNNB1	Beta-Catenin (Phospho-Thr41/Ser45)	0.655369	0.640506	0.65902
Brca1	BRCA1	BRCA1 (Phospho-Ser1423)	1.14214	1.47859	1.90138
Brca1	BRCA1	BRCA1 (Phospho-Ser1524)	1.27834	1.68411	1.81336
Camk2a	CAMK2A	CaMKII (Phospho-Thr286)	1.54474	1.38355	1.20056
Casp9	CASP9	Caspase 9 (Phospho-Thr125)	1.37049	1.95525	1.99685
Cdk1	CDK1	CDC2 (Phospho-Tyr15)	0.676305	0.611657	0.665388
Cdc25c	CDC25C	cdc25C (Phospho-Ser216)	1.33346	1.76499	2.18488
Chek1	CHEK1	Chk1 (Phospho-Ser317)	1.52008	2.09256	2.02722
Chek1	CHEK1	Chk1 (Phospho-Ser345)	0.704121	0.637466	0.708096
Chek2	CHEK2	Chk2 (Phospho-Thr68)	1.38699	1.45001	1.95244
Jun	JUN	c-Jun (Phospho-Ser243)	0.608365	0.66715	0.60868
Jun	JUN	c-Jun (Phospho-Ser73)	1.67784	2.46328	2.30123
Jun	JUN	c-Jun (Phospho-Thr239)	1.06791	1.35739	1.53123
Kit	KIT	c-Kit (Phospho-Tyr721)	2.05289	2.1916	1.87517
Creb1	CREB1	CREB (Phospho-Ser133)	1.15489	1.79994	1.51976
Elk1	ELK1	Elk-1 (Phospho-Ser383)	1.04252	1.56316	0.622966
Mapk15	MAPK15	ERK8 (Phospho-Thr175/Tyr177)	1.6151	1.25156	1.65401
Esr1	ESR1	Estrogen Receptor-alpha (Phospho-Ser167)	1.64604	1.25378	1.61696
Foxo1	FOXO1	FKHR (Phospho-Ser256)	0.57939	0.654375	0.710774
Gsk3b	GSK3B	GSK3 beta (Phospho-Ser9)	0.71719	0.918227	0.594271
Icam1	ICAM1	ICAM-1 (Phospho-Tyr512)	0.935927	0.520559	0.564161
Nfkbia	NFKBIA	IkB-alpha (Phospho-Ser32/Ser36)	0.797886	0.669147	0.512404
Nfkbia	NFKBIA	IkB-alpha (Phospho-Tyr42)	1.77071	1.3287	1.21909
Chuk	CHUK	IKK alpha (Phospho-Thr23)	1.15378	1.55613	1.55585
Jak2	JAK2	JAK2 (Phospho-Tyr1007)	1.66657	1.91166	2.06423
Jund	JUND	JunD (Phospho-Ser255)	0.779891	0.58476	0.590214
Krt18	KRT18	Keratin 18 (Phospho-Ser33)	0.498025	0.256651	0.234701
Mdm2	MDM2	MDM2 (Phospho-Ser166)	1.72369	2.56428	3.58055
Map2k1	MAP2K1	MEK1 (Phospho-Ser217)	0.965539	0.68204	0.646431
Map2k1	MAP2K1	MEK1 (Phospho-Ser221)	1.11207	0.708957	0.608621
Map2k3	MAP2K3	MKK3 (Phospho-Ser189)	1.15409	1.5755	1.52356
Rps6ka5	RPS6KA5	MSK1 (Phospho-Ser376)	0.629309	0.446631	0.489432
Mtor	MTOR	mTOR (Phospho-Ser2448)	0.587182	0.570148	0.45987
Myc	MYC	Myc (Phospho-Ser62)	0.612251	0.422272	0.459001
Myc	MYC	Myc (Phospho-Thr58)	0.652644	0.588358	0.589571
Nfkb2	NFKB2	NFkB-p100/p52 (Phospho-Ser869)	1.57274	1.56893	1.68484
Nfkb1	NFKB1	NFkB-p105/p50 (Phospho-Ser893)	2.00534	2.17706	2.40874
Rela	RELA	NFkB-p65 (Phospho-Ser529)	0.818205	0.658442	0.702155
Rela	RELA	NFkB-p65 (Phospho-Thr254)	1.60773	2.41713	2.52936
Cdkn1b	CDKN1B	p27Kip1 (Phospho-Ser10)	0.706418	0.641557	0.494811
Cdkn1b	CDKN1B	p27Kip1 (Phospho-Thr187)	0.876064	0.604786	0.509879
Mapk14	MAPK14	P38 MAPK (Phospho-Tyr182)	1.98002	1.86196	2.87621
Rps6kb1	RPS6KB1	p70 S6 Kinase (Phospho-Ser424)	1.0691	0.750165	0.565994
Pdk1	PDK1	PDK1 (Phospho-Ser241)	1.29278	1.51735	1.40387
Pten	PTEN	PTEN (Phospho-Ser380/Thr382/Thr383)	1.38412	2.24298	2.19446
Ptk2b	PTK2B	Pyk2 (Phospho-Tyr402)	0.849182	0.662935	0.610968
Rac1	RAC1	Rac1/cdc42 (Phospho-Ser71)	0.846097	0.642281	0.540382
Raf1	RAF1	Raf1 (Phospho-Ser259)	1.28495	1.50138	1.29581
Rb1	RB1	Rb (Phospho-Ser780)	1.19049	1.85519	2.29371
Src	SRC	Src (Phospho-Tyr418)	1.61675	1.83687	2.88952
Stat1	STAT1	STAT1 (Phospho-Tyr701)	0.522231	0.384308	0.360686
Stat4	STAT4	STAT4 (Phospho-Tyr693)	0.663449	0.555885	0.53204
Stat5a	STAT5A	STAT5A (Phospho-Ser780)	1.22291	1.33379	1.92045
Stat5a	STAT5A	STAT5A (Phospho-Tyr694)	0.555909	0.529538	0.464142
Stat6	STAT6	STAT6 (Phospho-Thr645)	1.5548	2.57323	3.16982
Stat6	STAT6	STAT6 (Phospho-Tyr641)	0.720441	0.779401	0.558516
Ntrk2	NTRK2	Trk B (Phospho-Tyr515)	0.684164	0.507573	0.623997
Kdr	KDR	VEGFR2 (Phospho-Tyr951)	1.78292	3.35376	5.01128

## Sheet: Table S2
Table S2: Super-enhancer Signal Intensities.
Superenhancer associated genes at 0 hour, no KrasG12D expression			Superenhancer associated genes at 24 hour KrasG12D expression			Superenhancer associated genes shared by the 0hr and 24hr timepoints
Genes	Hour 0, Average Signal Intensity		Genes	Hour 24, Average Signal Intensity		Genes	Hour 0, Average Signal Intensity	Hour 24, Average Signal Intensity	Hour 24 Average Signal Intensity - Hour 0 Average Signal Intensity
Vim	45109.4		Hmga2	190544		Tgif1	71118	164545	93427
Mir3089	44029.4		Sema3a	107126		1700045H11Rik	58701.8	142428	83726.1
4921513I03Rik	39867.7		Plscr2	81408		Ereg	26690.9	95693.9	69003
Serpinb1c	39078		Cflar	83096.8		Mir222	36344.9	99275.9	62931
Azin1	36331.2		Mbnl2	73316.7		Tm4sf1	73780.4	134338	60557.8
Wisp1	41575.5		6030408B16Rik	67641.8		Mir100	53297.5	110434	57136.4
Id3	36968.1		Prl2c3	74725.9		4933433G15Rik	41072	96634.1	55562.2
E130006D01Rik	35667.9		Oxr1	64355.3		Cubn	67880.7	121825	53944.5
Fosl2	35158		Enpp5	65338.2		Mir29b-1	137284	190735	53450.9
Bmf	36646.2		Tm4sf4	63567.7		Ank	36031.3	89437.1	53405.8
D5Ertd579e	41481.1		Tulp4	62174		Cyth3	45201.2	98179.5	52978.3
Gm16907	36495.7		4930556M19Rik	61632.9		Ptgs2	61151.8	110315	49163
P2ry12	32938		A430071A18Rik	57502.7		Slc16a11	74886.3	123288	48401.7
Styk1	33892.8		Zpld1	56936.4		Bcl2l1	39257.7	87476.5	48218.8
Ptprb	33111.2		Krt8	68108.9		Usp6nl	32643	77798.4	45155.4
Asap1	31659.3		Cd53	73682		Trim8	22218.5	66217.4	43999
Lama5	32085.8		Gm15708	51840.2		Runx2	53754.3	94082.7	40328.4
Lrrc17	31990.2		Bcar1	52491.1		Spp1	43126	83083.9	39957.9
Synpo	30847.6		Mir3967	54645		Ptprq	25292.6	63493.9	38201.3
Fmnl2	32097.3		Gm1631	53937.1		Smndc1	30659.4	67836.8	37177.3
Rnf216	32120.1		Ccnl1	51808.6		Lasp1	31867.7	67880.1	36012.5
Traf2	31031.2		H2afy3	51904.7		Dusp6	38378.4	74094.4	35716
Bre	32801.6		Gm5803	52601.6		Fam110c	43415.8	78888.6	35472.8
Mef2d	29438.1		Bard1	51745.1		Vcam1	28525.9	63398.2	34872.2
Rock2	30831.7		4933440J02Rik	68016.5		Tomm20	73300.9	106783	33481.7
Mrpl45	28816.5		Tars	50553.6		Ano6	32817.1	65972.6	33155.5
Adamtsl3	30051.5		1810013A23Rik	49806.8		Syne3	31584.3	64699.7	33115.4
Ahr	25711.5		Myo1e	56746.9		Rbpj	24506	56193	31686.9
Avpi1	28383.2		Otud4	48106.1		C330024C12Rik	29926	61331.3	31405.3
Rusc2	29585.6		Tmprss11e	49486.6		Ltbp1	38947.5	70217.9	31270.4
Tpra1	28788		Gm19589	47510.6		Kcnab1	29097.2	59930.3	30833
Inf2	28482.5		Mir448	46802.1		Fam129b	69985.7	100736	30750.4
Trim59	27873.9		Nudt12	44701.6		Tnnt2	24740.2	54940.3	30200
1700019O17Rik	28261.6		Cd180	45832.9		Vmn1r43	25566.3	54363.9	28797.6
Lrrfip1	34316		Zzef1	43446.2		Irs1	22544	50518.3	27974.3
Lima1	28545.4		Gsg1	42101.9		Maml3	29969.9	56753.2	26783.3
Ndst1	27329.8		Ccdc172	45622.3		Specc1	36259.6	61992.5	25732.9
Nedd4	26846		Ptgs1	44390.6		Itga3	39557.8	64398.8	24841
4930533B01Rik	27716.1		Rassf6	43887.6		Ptpn13	40731.4	65095.8	24364.4
Alg10b	25243.4		Papss1	44728.8		Steap2	21781.6	46110.5	24328.8
Smyd3	27422.5		Mettl21a	42246.8		Cldn18	51142.5	75425.1	24282.6
Zscan2	28043.9		Atp6v1g3	43351.2		Zzz3	23745.8	47499.7	23753.9
Setd1b	27087.2		Hnrnpa3	47906.1		Bmp3	39326.6	62813.5	23486.9
Onecut2	26004.3		Slc24a5	44347.2		Il34	48259.1	71448.7	23189.6
Plekhm1	28442.9		Tenm3	42466.3		Sema4b	30930	53315.3	22385.3
Nln	26021.4		Npl	42328.2		Plekho2	57079.7	79389.4	22309.7
Hsf2bp	26133.7		5430434I15Rik	40866.4		Zfp518b	21885.3	44161.5	22276.2
9130221F21Rik	25934.1		Gm16294	41778.4		Gm14005	64726.7	86960.1	22233.4
0610040F04Rik	26746.6		4933412E24Rik	41006.3		Pxn	32765	54935.4	22170.4
AI463170	25551.6		Gm19557	50540.7		Cxcr7	23674.7	45479.3	21804.6
Fam101a	23466.8		Hmga1	39948.6		Irf2bpl	52502.8	74221.4	21718.6
Id1	25324.6		Acsbg1	39709.9		D030024E09Rik	23062.1	44614.7	21552.6
Inhba	25334		Abcb1a	38482.4		Fosl1	26143.2	47275	21131.9
Tmem212	24268		Inpp4b	42584.7		Tpm1	61881.7	82985.3	21103.6
Tmem44	25829		Stk3	39641.9		Smad7	47897.3	68912.4	21015.1
Mir181a-2	25054.2		Csgalnact1	40401.3		4930543E12Rik	39136.1	60148.1	21012
Itgb5	25683.6		Hmg20a	40486.2		Anxa3	36138.2	56536.9	20398.8
Rara	24286		Hist1h3c	31738.2		9130015A21Rik	32691.5	53003.1	20311.6
F930015N05Rik	25061.4		Tk1	40124.3		Aspa	23006	43262.8	20256.8
Lims1	23521.9		Gm19276	38825		Zfp217	23813.9	43588.3	19774.4
Ubc	23992.1		Pde4dip	40422.7		Iffo2	27409.8	45741.7	18331.9
Wwc2	23856.1		Eps8	38306		Slit2	21922.5	40202.3	18279.7
Lgals1	24216.6		Bmp2	38653.7		3110039M20Rik	42224.8	59937	17712.1
Klf9	23135.1		Rab31	38693.3		Myof	79834.1	97323.4	17489.3
Pacsin2	22337.7		Por	37746.7		Cxcl1	24712.6	42133.4	17420.9
Mpeg1	24110.8		Gm1943	39046.1		Plec	51200.9	68131.3	16930.5
Tnrc6a	24147.2		Pfdn1	41647.3		Rbms1	30880.1	47642.2	16762.1
Capzb	23891		5830454E08Rik	39590		Nrp2	34821.9	51539.5	16717.6
Ngf	23838.8		Immp2l	39089		Src	28456.8	44654	16197.2
Galk2	22789.2		Tnfrsf26	37057		1600014C23Rik	22727.1	38816.3	16089.3
Pla2g4a	23746.7		Apoa1	36798.7		Actb	24069.6	39842.2	15772.6
1700027F09Rik	22488.5		Atp2c2	37906		Btg1	24370.5	39801	15430.6
Pgrmc2	30496		Sipa1l1	37233.8		Lmna	84561.2	99861.2	15300
Bbox1	23842.9		Arsj	38010.2		Synj2	53560.8	68250.4	14689.6
Arhgef18	22094.4		Thbs2	40224.7		Hspa8	43533.4	58208.2	14674.8
Bcl9l	22201.9		Npvf	36511.8		Gcnt1	23400.1	37875.2	14475.1
Irf1	22193		Tmem216	36340.8		Actn1	42746.7	57052.2	14305.5
Klf6	29450.4		1810010D01Rik	34976.7		Ier3	24534.5	38637.1	14102.6
Kl	21250.1		Trib1	37795.2		Dkk2	36108.9	50103.5	13994.6
Stard13	26376.9		Ehd4	36181		Dusp4	23535.3	37471	13935.7
Prkci	20779.3		Rasa3	34337.5		D15Ertd621e	33086	46894.3	13808.4
Gm19299	21372.6		Ank2	36137.6		Ptp4a2	21881	35558.9	13677.9
Rbms3	20579.7		Lphn3	36802.7		43717	34696.8	48347.4	13650.6
Tgfb2	21409.3		Impad1	35473.7		Ctnnd1	28257.5	41481.8	13224.4
Tspan2	22246.8		4933438B17Rik	32900.1		Axl	27393	40547.8	13154.7
Cuedc1	21691.6		Cacnb2	35622.8		Gramd4	35218.9	48036.4	12817.6
Aff1	21241.1		C77080	34502.8		Plcl2	34638.2	47260.7	12622.6
			Nt5c1b	32909.2		Shb	36258.6	48710.5	12451.9
			Oaf	34485		4933433H22Rik	22690.8	34901.5	12210.7
			1700016G22Rik	61286.4		Anxa2	75147.3	87272.6	12125.3
			Plin2	34840.9		Frmd6	25947.3	37859.2	11911.9
			Gm20740	35676		St3gal6	28455.4	40093.9	11638.4
			Ube2t	32014.7		Chd2	42752.7	54364.6	11611.9
			Gucy2g	34468		Apbb2	43335.6	54889.9	11554.3
			Sipa1l3	53912.7		Foxs1	22793.8	34182.5	11388.8
			Plb1	35501.8		Pcdh18	42687.9	54071.5	11383.6
			Stim2	34918.7		Tpst2	32351.6	43605.2	11253.6
			Ociad2	41972.9		Gsr	43149.5	54335.4	11185.8
			Casp3	38671.9		Nfkb1	27013.8	37339.3	10325.5
			Prim2	34936.8		Pkm	31444.6	41490	10045.5
			Fgf7	33058		Scgb1a1	78163.6	88179.7	10016.2
			Soga2	32403.5		Lamc2	32748.3	42761	10012.7
			Gm13031	32020		Mir125b-1	93773.6	103507	9733.66
			A930019D19Rik	32148.3		F3	30077.7	39763.1	9685.42
			Slc25a24	34538.7		Tes	30309.3	39604.4	9295.14
			Pi15	33621.7		Susd1	23255.9	32550.2	9294.24
			Ext1	36438.4		Gm6936	29656.6	38945.9	9289.28
			Ccr1	34353.1		Plac8	34449.2	43724.3	9275.09
			Cdkn2c	34603.3		Cald1	26862.6	36135.6	9273.05
			Ggct	33318.4		Akap2	23597.9	32866.6	9268.75
			Fam133b	33839.4		Myo10	27985.7	36914.6	8928.9
			Ninj2	33797.2		Bahcc1	33180.2	41902.6	8722.32
			Trim33	30976.1		Efna5	23798.5	32474.6	8676.03
			Gm6634	32465.8		Tshz1	33156.1	41749.8	8593.72
			Parva	33569.2		Dst	27523	35815.9	8292.88
			Zfp608	31323.1		A530013C23Rik	25620	33155.3	7535.22
			Tpcn1	31657		Msn	23719	30952.8	7233.83
			Slc29a2	31314.8		Runx1	33998	41077.7	7079.65
			Rere	31964		Ankrd1	38076.7	45142.3	7065.57
			Itgb4	31917.4		Scd2	27322	33980.3	6658.37
			Epyc	31731.2		Tns4	45573.1	52138.9	6565.73
			Bcar3	43999.3		Notch2	31880.1	38445.8	6565.69
			Cd44	31955.8		Epha2	57488.8	63804.7	6315.89
			Dusp5	31251.1		Pdlim5	42520.2	48823.9	6303.66
			Arntl2	30654.7		Smad3	38742.3	43628.1	4885.85
			Angptl2	31168.4		Plcxd2	26179.9	30811.7	4631.77
			Anks1b	31271.8		Unc5b	28093.7	32530.1	4436.33
			Phc2	29554.9		Mir23a	31851.7	36203.5	4351.73
			1700016C15Rik	31091.9		Tbcc	29292.7	33611.1	4318.37
			Egln3	29671.9		Pou2f1	24671.5	28723.7	4052.25
			Mmd	30474.2		Klf3	34821.2	38480.6	3659.49
			Rsbn1	31635.3		Ahnak	40733.4	43746.2	3012.8
			D330050G23Rik	40848.2		Adcy7	31370.2	34172.7	2802.49
			Dagla	28738.9		C430002N11Rik	30537.7	33325.2	2787.5
			Pbx1	30114.7		Ugdh	25937.6	28401.9	2464.34
			Socs5	30727.6		5830428M24Rik	27820.5	30120.7	2300.18
			Socs3	29754		Pdlim1	30744.3	32948.2	2203.96
			Mink1	31071.2		Fez2	60590.7	62788.4	2197.7
			Slc45a1	29734.7		Tbl1xr1	55206.9	57364.5	2157.6
			Dcstamp	30096.3		Foxa1	47841.3	49548.5	1707.24
			Prss12	29087.3		Ttc39b	33133.1	34808.9	1675.79
			Gprc5a	29922.7		Iqgap1	33532.5	34570	1037.49
			Mocs2	30370.2		Irf2bp2	31861.9	32708.8	846.919
			Fmn1	30325.8		Cp	38788.2	39505.5	717.297
			Ldlr	32002.9		Kirrel	50462	51089.3	627.215
			Ndst3	30834.8		Ets1	61481.6	62029.9	548.236
			Lamb1	28940.1		Lif	36973.6	37215.9	242.363
			Pik3ca	28246.5		Foxp1	38443.8	38638.4	194.513
			Rap1gap	29821.9		1810026B05Rik	31660.6	31175.9	-484.605
			Cobll1	30942.4		Sparc	29127.1	28124.9	-1002.17
			Lpar6	29421.5		0610038B21Rik	45491.6	44476.5	-1015.13
			Cdh2	32876.6		Abhd2	54933.6	53830.1	-1103.52
			Aqp2	27643.2		Zmiz1	37623.3	36470.6	-1152.71
			Pacrg	29293.5		A730020M07Rik	37857.9	36381.2	-1476.73
			Gpr52	30228.4		Sh3bp4	34699.7	33003.1	-1696.6
			Slc7a1	29855.3		Tmpo	34365.9	32595.1	-1770.87
			4921539E11Rik	28871		Rad51b	34733.8	32368.4	-2365.41
			Sgms1	29794.3		1810062G17Rik	31672.2	29118.4	-2553.74
			Mir3970	28703.4		Lrrk1	40609.2	37360.2	-3249.06
			Fert2	28814.1		Itgb3	32881.2	29626.2	-3255.03
			Gm8179	27846.1		Omd	36237.5	32615.7	-3621.81
			Klhl25	29098.6		Tns3	78559.8	74660.7	-3899.05
			A930015D03Rik	27540.5		Luzp1	36029.5	32092.3	-3937.15
			Fa2h	27854.7		Tnrc18	90310.9	85854.6	-4456.32
			Mettl21d	27128.5		4930412B13Rik	33441.2	27836.5	-5604.7
			9330111N05Rik	34564.2		Malat1	56645.1	48408.3	-8236.82
			Asap2	26671.7		Mir1843	38451.7	30158.6	-8293.11
			Prl3d2	27521.6		Nedd9	38757	29337.1	-9419.91
			1500015L24Rik	35506.8		Kctd10	40393.3	30716	-9677.33
			Tacc2	27618.6		Sh3glb1	40740.7	30844.5	-9896.23
			43535	27866.2		Mir21	388115	378163	-9952.25
			1110004E09Rik	27224.3		Mir140	41371	31365.2	-10005.9
			Mrps10	26771		Tjap1	44498.2	32400.9	-12097.4
			Mkl1	33354		Osbpl3	50495.1	37985.1	-12510
			Med13l	26183.2		Mcl1	58732.7	45993.8	-12738.9
			Jun	27249		Medag	41897.3	29071.1	-12826.2
			Ccnd1	25949		Actn4	59360.6	45269.7	-14090.9
			Max	27111.2		Neat1	50793.6	35947.7	-14846
			Msh5	40627.5		Myh9	163865	148588	-15277
			Ern1	27250.2		Mirlet7c-2	147832	132172	-15659.4
			Col5a1	26268.7		Dtwd1	61092.6	41570.7	-19521.9
			Ggta1	27589.1		Dhrs3	72345	46035.6	-26309.4
			Gm11413	27274.2		Pmepa1	97965.7	64862.5	-33103.3
			Map7d1	28856.4		Mrpl33	90637.2	51525.4	-39111.7

## Sheet: Table S3
Table S3: Statistics based on per sample analysis for RRBS
Samples	0 hr	12 hrs	24 hrs	48 hrs
Total Reads	58174155	78769002	58997457	101520142
Mapped Reads (%)	51,162,775(83.2)	69,609,560(83.9)	52,560,757(83.9)	89,905,482 (83.6)
Total Cs captured in CpG context	2148985	2193192	2223612	2329273
Filtered Cs in CpGs with 5X coverage	1766199	1851509	1858108	1975588
Conversion Ratio	0.9993	0.9993	0.9993	0.9993
Cs with SNP in dbSNP	103857	110779	113176	123498
CpGs in Genes	1687123	1760535	1764181	1860492
CpGs in CpG islands	1006459	1037876	1030487	1067666

## Sheet: Table S4
Table S4: RNA-seq fold changes
		iKras 4292 Cells						iKras 1012 Cells		iKras 9805 Cells		Genes Associated with Particular Target Pathways
Mouse Gene Symbol	Human Gene Symbol	Hour12_logFC	Hour12_FDR	Hour24_logFC	Hour24_FDR	Hour48_logFC	Hour48_FDR	Hour24_logFC	Hour24_FDR	Hour24_logFC	Hour24_FDR	Tnfa Signaling Via Nfkb	Kras Signaling Up	Myc Targets V2	Hypoxia	Allograft Rejection	Mtorc1 Signaling	Il2 Stat5 Signaling	Complement	Apoptosis	Angiogenesis	Estrogen Response Late	Apical Junction	Xenobiotic Metabolism	Inflammatory Response	Uv Response Dn	Kras Signaling Dn	Myogenesis	Coagulation	Interferon Gamma Response	Interferon Alpha Response	Epithelial Mesenchymal Transition	#of terms
0610009L18Rik	0	-1.3531	5.47e-05	-1.02751	0.00260009	-0.264196	0.48551																						Coagulation		Interferon Alpha Response		2
0610040B10Rik	0	-0.988782	0.00314508	-1.30839	0.000237639	-1.79078	4.62e-07																						Coagulation		Interferon Alpha Response		2
1110002L01Rik	0	1.45637	2.44e-13	1.42368	1.38e-11	0.957222	4.02e-06																						Coagulation		Interferon Alpha Response		2
1110021L09Rik	0	-1.07228	5.01e-14	-0.928224	8e-13	-1.00739	5.23e-13																						Coagulation		Interferon Alpha Response		2
1110032A03Rik	0	-1.49995	9.48e-12	-1.103	1.61e-07	-0.716484	0.00107492	-0.72762	1.30631e-06	-0.794978	1.15812e-07																		Coagulation		Interferon Alpha Response		2
1110034G24Rik	0	-0.680188	0.0102021	-0.70917	0.0058627	-1.18045	6.79e-06																						Coagulation		Interferon Alpha Response		2
1110046J04Rik	0	0.281924	0.316649	0.243417	0.378562	1.11974	1.23e-05																						Coagulation		Interferon Alpha Response		2
1110051M20Rik	0	-0.984822	4.04e-07	-1.07987	6.34e-09	-0.628659	0.00122745	-0.473599	0.000293049	-0.978124	4.40332e-09																		Coagulation		Interferon Alpha Response		2
1600029D21Rik	0			1.72452	3.06e-05	1.59425	1.93e-05																						Coagulation		Interferon Alpha Response		2
1700012B09Rik	0	3.00445	7.46e-60	3.09122	3.72e-48	2.15067	1.08e-17	2.10547	9.66293e-32	1.26361	6.06289e-11																		Coagulation		Interferon Alpha Response		2
1700019L03Rik	0	1.08476	4.57e-09	0.604865	0.000991502	-0.586287	0.0105418																						Coagulation		Interferon Alpha Response		2
1700020L24Rik	0	-1.5087	1.26e-05	-1.68235	1.33e-06	-1.5922	3.36e-06																						Coagulation		Interferon Alpha Response		2
1700028B04Rik	0					7.0749	0.000266143																						Coagulation		Interferon Alpha Response		2
1700029F09Rik	0	0.772483	3.05e-13	1.06064	6.79e-28	0.619428	7.89e-09																						Coagulation		Interferon Alpha Response		2
1700029I15Rik	0	-0.907286	0.0538442	-0.540299	0.290398	-1.19996	0.0122794																						Coagulation		Interferon Alpha Response		2
1700030L20Rik	0			2.14094	1.24e-06	2.32574	5.48e-06																						Coagulation		Interferon Alpha Response		2
1700052K11Rik	0	-0.456826	0.0237849	-0.711117	0.000972672	-1.15679	2.94e-06																						Coagulation		Interferon Alpha Response		2
1700106N22Rik	0	-1.41009	2.84e-09	-0.968816	1.41e-05	-0.476032	0.0335337																						Coagulation		Interferon Alpha Response		2
1810011O10Rik	0	0.623984	5.35e-06	0.90396	1.51e-13	2.10329	1.86e-77																						Coagulation		Interferon Alpha Response		2
1810014B01Rik	0	-1.28597	1.6e-05	-0.402305	0.251859	-0.759941	0.0045649																						Coagulation		Interferon Alpha Response		2
1810019D21Rik	0	-1.50917	0.000221922	-0.798595	0.0394713	-0.843019	0.0379215																						Coagulation		Interferon Alpha Response		2
1810020D17Rik	0	-1.49114	1.05e-09	-1.4414	7.99e-11	-1.20488	1.92e-07																						Coagulation		Interferon Alpha Response		2
1810020O05Rik	0	1.76785	2.96e-06	2.38153	2.01e-11	1.24744	0.00140274			1.65209	9.3793e-06																		Coagulation		Interferon Alpha Response		2
1810021B22Rik	0	-2.12973	3.4e-05	-2.37802	9.82e-06	-1.63673	0.000709196																						Coagulation		Interferon Alpha Response		2
1810029B16Rik	0	1.31983	2.66e-38	1.28988	1.95e-34	0.472509	0.000104142																						Coagulation		Interferon Alpha Response		2
2010003O02Rik	0	-0.948261	0.000182656	-1.08226	2.49e-05	-0.583606	0.0607158																						Coagulation		Interferon Alpha Response		2
2010109K11Rik	0	1.01019	5.66e-12	0.606271	7.86e-05	0.186013	0.309304																						Coagulation		Interferon Alpha Response		2
2010111I01Rik	0	-1.70532	8.9e-22	-1.61793	6.81e-22	-1.44084	9.48e-22																						Coagulation		Interferon Alpha Response		2
2010204K13Rik	0	1.12942	1.99e-07	1.63183	1.64e-15	1.87777	2.74e-20																						Coagulation		Interferon Alpha Response		2
2010300C02Rik	0	0.21641	0.34954	0.883751	6.44e-05	1.36291	1.48e-10	1.04942	3.6216e-22	-0.395492	6.72485e-09																		Coagulation		Interferon Alpha Response		2
2210416O15Rik	0					1.57996	2.38e-06																						Coagulation		Interferon Alpha Response		2
2210417A02Rik	0	0.661198	0.0542938	1.10986	0.000829591	0.959749	0.00253208																						Coagulation		Interferon Alpha Response		2
2310001H17Rik	0	-0.591954	0.0774545	-1.22681	0.00029699	-0.885164	0.0248379																						Coagulation		Interferon Alpha Response		2
2310002L13Rik	0	3.06539	1.47e-164	2.96019	5.27e-121	1.69506	3.41e-29																						Coagulation		Interferon Alpha Response		2
2400009B08Rik	0	-2.19957	0.000106401	-1.59579	0.00135411	-1.72678	0.000914773																						Coagulation		Interferon Alpha Response		2
2410066E13Rik	0	-2.06836	1.79e-11	-1.40677	1.42e-06	0.377627	0.143264																						Coagulation		Interferon Alpha Response		2
2510009E07Rik	0	-1.06553	8.66e-09	-1.70831	1.49e-17	-0.73995	6.5e-05	-1.92232	1.25527e-09																				Coagulation		Interferon Alpha Response		2
2610008E11Rik	0	-1.68309	1.46e-31	-1.60357	4.52e-31	-0.796262	6.05e-10	-1.35421	9.27834e-35	-1.06313	7.04771e-21																		Coagulation		Interferon Alpha Response		2
2610021K21Rik	0	-1.33277	1.82e-10	-1.06495	1.18e-08	-0.479291	0.0149793																						Coagulation		Interferon Alpha Response		2
2610528E23Rik	0	0.759571	1.57e-07	1.2694	1.96e-24	0.796231	1.19e-07																						Coagulation		Interferon Alpha Response		2
2700038G22Rik	0	0.990806	1.11e-15	1.09586	1.08e-18	0.249351	0.105199																						Coagulation		Interferon Alpha Response		2
2700086A05Rik	0	-1.24553	0.000421067	-0.835217	0.0133731	-0.223987	0.537204																						Coagulation		Interferon Alpha Response		2
2810002D19Rik	0	1.46823	3.66e-10	1.3062	1.2e-08	1.27584	2.55e-07																						Coagulation		Interferon Alpha Response		2
2810030E01Rik	0	-1.18932	1.24e-07	-0.636058	0.00536428	-0.945026	1.77e-05																						Coagulation		Interferon Alpha Response		2
2810408A11Rik	0	-1.76723	7.08e-10	-2.16073	2.85e-14	-0.986332	0.000170872	-0.628742	3.49688e-06	-1.18672	5.04699e-09																		Coagulation		Interferon Alpha Response		2
2810410L24Rik	0	-1.02364	0.000494498	-0.793417	0.0113977	0.1107	0.749165																						Coagulation		Interferon Alpha Response		2
2810442I21Rik	0	-1.29885	2.62e-06	-1.05718	0.000148116	-1.16172	3e-05																						Coagulation		Interferon Alpha Response		2
2900026A02Rik	0	-0.832585	3.21e-20	-1.04242	1.5e-21	-0.793894	4.62e-18	-0.749265	3.13472e-19	-1.05033	2.99629e-69																		Coagulation		Interferon Alpha Response		2
3010026O09Rik	0	-1.35945	2.33e-10	-0.985842	2.83e-06	-0.204746	0.362896																						Coagulation		Interferon Alpha Response		2
3300002I08Rik	0	-0.63787	0.0564366	-1.16241	0.0013845	-0.640219	0.0774538	-1.27811	4.39322e-07	-1.12073	2.37383e-05																		Coagulation		Interferon Alpha Response		2
3300005D01Rik	0	1.60883	2.62e-09	1.59646	4.5e-11	1.0418	7.15e-05																						Coagulation		Interferon Alpha Response		2
4632428N05Rik	0	-3.72465	5.48e-77	-3.52571	7.75e-62	-1.36286	1.09e-13																						Coagulation		Interferon Alpha Response		2
4921530L18Rik	0	1.59074	5.38e-07	1.05837	0.00145768																								Coagulation		Interferon Alpha Response		2
4930404N11Rik	0	-0.727868	0.000395915	-1.10992	3.47e-08	-0.907217	4.9e-06																						Coagulation		Interferon Alpha Response		2
4930420K17Rik	0	-1.04917	4.24e-07	-0.801636	0.000152666	0.0630393	0.793557																						Coagulation		Interferon Alpha Response		2
4930426L09Rik	0	-1.51373	0.000337309	-3.18474	5.37e-13	-2.89665	3.31e-10																						Coagulation		Interferon Alpha Response		2
4930511M06Rik	0	-1.31933	2.52e-10	-1.05425	3.68e-07	-0.0683065	0.781106																						Coagulation		Interferon Alpha Response		2
4930534B04Rik	0	-1.2482	4.66e-21	-0.779724	3.79e-11	-0.259286	0.0356868																						Coagulation		Interferon Alpha Response		2
4930583H14Rik	0	-1.19748	2.27e-06	-0.730758	0.00225536	0.421725	0.0607486																						Coagulation		Interferon Alpha Response		2
4930588N13Rik	0	-2.04736	5.41e-11	-3.16519	1.55e-17	-2.13985	2.19e-10																						Coagulation		Interferon Alpha Response		2
4931406C07Rik	0	-1.06556	6.75e-11	-0.900877	5.34e-12	-0.462328	0.000994692	-0.952826	1.27074e-25	-0.844341	5.46101e-32																		Coagulation		Interferon Alpha Response		2
4931408D14Rik	0	-5.18124	9.38e-74	-4.67547	1.34e-47	-4.95809	7.34e-60																						Coagulation		Interferon Alpha Response		2
4931417G12Rik	0	-1.28716	2.97e-05	-0.229392	0.456499	-0.224475	0.521027																						Coagulation		Interferon Alpha Response		2
5430407P10Rik	0	0.837481	3.92e-05	0.901634	1.06e-05	1.40279	1.15e-11																						Coagulation		Interferon Alpha Response		2
5430435G22Rik	0	-1.22687	1.75e-17	-0.654261	4.05e-06	0.476717	4.17e-05																						Coagulation		Interferon Alpha Response		2
5730409E04Rik	0	-0.936092	2.8e-07	-1.48546	5.17e-14	-1.33257	4.99e-11	-0.431082	0.0240213	-0.892102	0.000766127																		Coagulation		Interferon Alpha Response		2
5830416P10Rik	0	2.29013	1.99e-39	1.93635	1.17e-34	1.17292	7.45e-10																						Coagulation		Interferon Alpha Response		2
6030429G01Rik	0	-1.62671	5.74e-09	-1.35844	6.3e-06	0.757192	0.00117041																						Coagulation		Interferon Alpha Response		2
6030446N20Rik	0	-1.12221	3.51e-06	-1.50374	7.19e-10	-0.501731	0.0296586																						Coagulation		Interferon Alpha Response		2
6330406I15Rik	0	-2.50107	9.09e-48	-2.04909	8.3e-35	-0.947707	3.83e-08																						Coagulation		Interferon Alpha Response		2
6430531B16Rik	0	0.644418	0.0396562	0.740345	0.00902426	1.20215	2.81e-05																						Coagulation		Interferon Alpha Response		2
9030425E11Rik	0	-1.04113	3.41e-23	-1.37097	5.63e-36	-1.00887	8.46e-21																						Coagulation		Interferon Alpha Response		2
9530077C05Rik	0	-1.84812	1.23e-08	-1.67382	1.88e-07	-1.12221	0.000376533	-0.23798	0.319114																				Coagulation		Interferon Alpha Response		2
9930013L23Rik	0	-1.27294	3.29e-09	-1.06944	5.61e-05	-0.899204	0.00101197																						Coagulation		Interferon Alpha Response		2
9930111J21Rik1	0	-1.74157	7.02e-22	-2.77573	1.22e-51	-2.0654	4.83e-27			0.474926	0.0415317																		Coagulation		Interferon Alpha Response		2
A130040M12Rik	0	1.52114	9.78e-15	1.60229	1.97e-24	1.4234	1.83e-20																						Coagulation		Interferon Alpha Response		2
A230056P14Rik	0	-0.710991	0.0368221	-1.01253	0.00258739	-0.448158	0.228352																						Coagulation		Interferon Alpha Response		2
A330021E22Rik	0	-0.987612	8.89e-07	-1.13582	6.02e-10	-0.792066	2.13e-05																						Coagulation		Interferon Alpha Response		2
A430107O13Rik	0	-1.29002	4.75e-09	-1.41377	4.08e-11	-0.684009	0.00257847																						Coagulation		Interferon Alpha Response		2
A430110N23Rik	0	-1.51938	6.55e-10	-2.30118	6.9e-21	-2.05744	2.65e-14																						Coagulation		Interferon Alpha Response		2
A4galt	A4GALT	-1.01233	0.000128751	-1.43111	2.44e-06	-0.484923	0.0988674			-2.51806	3.4106e-15																						0
A630033H20Rik	0	-0.807487	0.000280516	-1.07777	5.36e-08	-1.5334	9.78e-13																						Coagulation		Interferon Alpha Response		2
A930001N09Rik	0	-1.16409	7.43e-14	-0.889714	3.89e-10	0.395881	0.00252904																						Coagulation		Interferon Alpha Response		2
A930038C07Rik	0	-3.55066	2.5e-24	-2.86077	1.4e-18	-3.13101	1.9e-19																						Coagulation		Interferon Alpha Response		2
AA467197	0	0.611278	0.065398	0.211324	0.592108	1.52699	1.22e-07																						Coagulation		Interferon Alpha Response		2
AA474331	0	-0.823592	0.00944683	-1.08346	0.000998952	-0.936434	0.00314004																						Coagulation		Interferon Alpha Response		2
Abca1	ABCA1	-0.355085	0.0352533	0.887693	5.39e-10	1.37962	9.53e-21	-0.245566	0.426243			Tnfa Signaling Via Nfkb													Inflammatory Response								2
Abca2	ABCA2	-0.807252	9.77e-12	-1.07083	1.5e-12	-0.394926	0.00219629	-0.419984	1.64644e-05	-0.485318	6.55635e-08																						0
Abca3	ABCA3	-1.00564	8.14e-16	-0.934069	4.38e-14	-0.299076	0.0210071	-0.42024	2.70221e-07	-0.751022	2.75894e-36											Estrogen Response Late											1
Abca7	ABCA7	-1.26546	2.89e-26	-1.19553	2.45e-21	-0.432819	0.000327843	-0.230631	0.0521953	-0.106228	0.229774																						0
Abcb1b	0	1.39185	3.28e-58	1.27007	2.77e-53	0.626387	8.8e-15	1.21414	7.53246e-50	0.252983	0.000197649		Kras Signaling Up																Coagulation		Interferon Alpha Response		3
Abcc1	ABCC1	1.05777	2.35e-27	0.748965	1.45e-17	0.662802	6e-13	0.890286	1.65855e-30	0.369152	1.07543e-10															Uv Response Dn							1
Abcc10	ABCC10	-0.984141	1.04e-07	-1.12281	4.79e-09	-1.04407	1.59e-07	-0.59428	1.95412e-06	-0.712121	1.70126e-12																						0
Abcd1	ABCD1	-2.11943	1.17e-39	-2.16046	1.72e-43	-1.16566	1.73e-15	-0.92428	5.46237e-17	-1.01659	1.3729e-22																						0
Abcd4	ABCD4	-0.458549	0.000618021	-0.250967	0.0452998	1.04301	1.96e-21	0.337333	0.026144	0.250151	0.00143418																						0
Abcg1	ABCG1					1.47975	2.56e-14	-0.110034	0.663595																								0
Abhd16a	ABHD16A	-0.675036	1.13e-10	-0.981721	6.47e-22	-1.23359	1.88e-31	-0.749982	2.68097e-13	-0.639552	1.59384e-20																						0
Abhd4	ABHD4	-0.951474	7.13e-19	-1.23378	1.07e-30	-0.355339	0.00230435	-0.806998	2.24734e-18	-1.15771	1.88165e-73																						0
Abhd8	ABHD8	-1.07275	9.79e-24	-1.00175	3.33e-25	-0.147102	0.15017	-0.23353	0.017887	-0.333	0.000706486																						0
Abl2	ABL2	1.06268	1.78e-38	1.05229	1.09e-42	0.864313	2.37e-29	0.619657	2.56812e-16	0.411356	1.26182e-13																						0
Ablim1	ABLIM1	-1.87571	1.55e-11	-2.09658	5.2e-21	-1.87559	2.8e-09	-0.0401708	0.718425	0.163983	0.00432102																	Myogenesis					1
Abtb1	ABTB1	-1.33471	6.13e-09	-1.16802	4.83e-08	0.123434	0.631902	-0.592871	5.33511e-05	-1.48368	6.44445e-33																						0
Acaa1a	0	-1.06452	3.28e-14	-1.3279	1.89e-31	-0.910119	1.56e-15	-0.847213	4.26394e-22	-1.04508	1.63597e-48																		Coagulation		Interferon Alpha Response		2
Acap1	ACAP1	1.43745	5.56e-14	1.66693	1.38e-20	2.14179	5.39e-37																										0
Accs	ACCS	-1.46352	1.67e-09	-1.30283	3.92e-07	-0.914599	0.000219956	-0.841656	5.11673e-08	-1.51728	1.15679e-16																						0
Ace	ACE	-0.0885618	0.706693	-1.30716	1.86e-08	-0.0286431	0.921937	-0.200049	0.258996	-1.28819	3.72961e-09																						0
Acot2	ACOT2	-1.25939	9.35e-08	-1.65944	1.71e-12	-1.01644	9.14e-05	-2.50986	1.08628e-48	-2.33798	3.41311e-32																						0
Acox3	ACOX3	-1.50018	5.14e-24	-1.71263	1.2e-28	-1.02195	2.27e-13	-0.894363	1.79135e-15	-1.11893	3.92533e-29													Xenobiotic Metabolism									1
Acp5	ACP5	-1.48398	0.00364712	-1.6722	0.000490581	-1.01898	0.0324778	-1.55936	3.17636e-10	-1.64324	1.54429e-23																						0
Acpl2	0	-2.14498	6.44e-23	-2.03458	7.68e-16	-1.02251	9.48e-05																						Coagulation		Interferon Alpha Response		2
Acsbg1	ACSBG1	0.781846	5.16e-16	0.840844	1.2e-12	1.03726	1.31e-16	1.05599	7.6099e-38	0.16262	0.0143052																						0
Acsl6	ACSL6	1.06265	1.75e-06	0.807845	0.000248414	1.5071	4.49e-11	1.9508	4.10122e-74																								0
Acss2	ACSS2	-1.69028	3.39e-15	-1.53582	2.25e-13	0.253452	0.193255	-0.357643	0.00716028	-0.953031	1.984e-31																						0
Acta1	ACTA1	-2.06434	1.56e-21	-3.97316	8.17e-60	-4.45528	4.39e-68			-3.60837	2.92419e-15												Apical Junction					Myogenesis					2
Acta2	ACTA2	-1.26785	5.92e-16	-2.99465	1.32e-80	-4.59644	1.12e-132																									Epithelial Mesenchymal Transition	1
Actc1	ACTC1	-1.94045	0.00920461	-2.70828	0.000316516	-2.79908	0.000263321																Apical Junction				Kras Signaling Dn	Myogenesis					3
Actg2	ACTG2	-0.915155	0.00200174	-2.4525	1.3e-19	-4.01616	2.81e-45																Apical Junction										1
Actn1	ACTN1	-0.446512	1.96e-06	-0.87899	6.48e-29	-1.13236	1.46e-43	0.503258	7.01217e-11	0.517378	9.36592e-22												Apical Junction										1
Adam22	ADAM22	-1.28876	0.00335149	-0.7558	0.0510085	-0.471467	0.296133																										0
Adam8	ADAM8	1.88757	5.41e-20	1.54361	6.51e-12	1.56881	1.71e-13	1.12192	6.04037e-10	1.36613	2.35414e-47		Kras Signaling Up																				1
Adamts1	ADAMTS1	-2.26574	1.91e-75	-2.40816	1.3e-101	-2.33161	1.05e-139	-1.04847	8.28995e-05	-0.381243	0.359828																						0
Adamts12	ADAMTS12	-1.66332	2.65e-08	-2.209	9.39e-15	-1.57691	1.49e-08																										0
Adamts14	ADAMTS14	1.19702	2.65e-39	0.86302	1.71e-22	1.20565	2.16e-39	1.16137	5.77638e-06																								0
Adamts2	ADAMTS2	-0.492022	0.171518	-1.09782	0.0004605	-0.270004	0.425899																										0
Adamts5	ADAMTS5	-2.82274	2.47e-37	-3.56535	3.46e-68	-3.64746	3.73e-63																Apical Junction										1
Adamts6	ADAMTS6	-0.601034	7.81e-06	-1.32706	2.03e-22	-1.25315	5.17e-20	1.12826	7.31486e-11																								0
Adamts7	ADAMTS7	-1.37681	5.45e-08	-1.46875	4.42e-11	-0.668345	0.00248649	-1.31174	2.3182e-12	-1.6543	1.49853e-06																						0
Adamtsl3	ADAMTSL3	-1.50482	5.63e-44	-1.77006	5.09e-112	-1.27717	4.84e-58	2.23515	2.88828e-37																								0
Adamtsl4	ADAMTSL4	-1.77161	1.39e-16	-2.09578	2.06e-21	-1.74003	4.34e-13	-0.115041	0.224783	0.23147	0.00712333																						0
Adc	0	-2.17132	2.32e-12	-2.41828	5.45e-16	-0.663928	0.0160772																						Coagulation		Interferon Alpha Response		2
Adck2	ADCK2	-0.909171	8.4e-07	-1.11955	2.94e-10	-0.618451	0.000513018	-0.857414	1.23629e-05	-0.698899	5.32368e-08																						0
Add2	ADD2	-0.185027	0.741166	0.847721	0.0428931	2.53569	6.21e-16	1.32805	4.03713e-61	-0.51668	9.36352e-07																						0
Add3	ADD3	-1.36831	1.39e-33	-1.30832	2.06e-35	-0.359567	0.000666878	-0.14651	0.136694	-0.98125	1.99693e-56						Mtorc1 Signaling					Estrogen Response Late				Uv Response Dn							3
Adm	ADM	-0.0716543	0.7511	-1.00171	1.92e-06	-0.656368	0.00635656								Hypoxia										Inflammatory Response								2
Adm2	ADM2	0.709354	0.0730943	0.766161	0.0430036	1.072	0.00373983	2.03885	5.51047e-12																								0
Adra2a	ADRA2A	1.09258	9.58e-05	0.610759	0.0701769	0.424858	0.266018	-1.39725	3.42375e-11	-1.67805	6.71912e-12																						0
Adrb2	ADRB2	-2.03896	2.69e-13	-1.73154	3.43e-07	-1.27911	8.42e-07	-0.485093	0.0504367	-1.81418	2.43224e-13																						0
Adssl1	0	-1.91769	2.25e-09	-2.14748	2.74e-12	-0.406246	0.190981	-0.0535749	0.669218	-0.777775	1.09591e-09																		Coagulation		Interferon Alpha Response		2
Aen	AEN	1.41374	2.31e-55	1.23353	1.73e-44	0.270271	0.00974272	1.63791	1.07864e-49	1.48488	2.5194e-102																						0
AF067061	0			2.90513	0.000269745	3.39879	7.65e-06			0.156556	0.777669																		Coagulation		Interferon Alpha Response		2
AF067063	0					4.13325	4.66e-07																						Coagulation		Interferon Alpha Response		2
Afap1l2	AFAP1L2	-0.968829	1.35e-05	-0.858926	1.01e-05	-1.01798	6.6e-05	-2.51155	2.00519e-28	-1.51206	2.59188e-31																						0
Afp	AFP	1.63215	2.07e-23	1.83205	1.52e-33	1.50091	3.25e-21	0.0978595	0.446036	0.851868	1.82777e-27																						0
Agphd1	0	-1.50538	1.51e-09	-1.08184	2.26e-06	-0.473827	0.047884																						Coagulation		Interferon Alpha Response		2
Agt	AGT	-2.91082	2.41e-22	-5.00055	1.63e-42	-4.61327	1.59e-39	-5.1234	3.86483e-22																								0
Ahrr	AHRR	-0.432819	0.0318514	-0.964377	3.26e-07	-1.94859	1.29e-18																										0
AI464131	0	-1.77609	3.04e-14	-1.69492	1.01e-12	-0.747828	0.000234038																						Coagulation		Interferon Alpha Response		2
AI506816	0	1.06132	4.83e-09	1.10281	3.7e-10	0.327443	0.138562																						Coagulation		Interferon Alpha Response		2
AI646023	0	-2.17784	4.46e-38	-2.70985	7.05e-49	-2.07321	3.05e-30																						Coagulation		Interferon Alpha Response		2
Aim1	0	-1.04053	4.35e-15	-0.777654	6.29e-10	-0.497011	0.000246992																						Coagulation		Interferon Alpha Response		2
Ak2	AK2	0.915307	1.46e-16	1.02976	2.06e-23	0.950899	1.78e-18	0.696768	3.70094e-15	0.736447	5.81445e-36																						0
Ak3	AK3	-1.21394	2.01e-28	-1.05331	1.72e-24	-0.612894	1.99e-09	-0.74055	2.511e-21	-0.605743	2.71343e-24																						0
Ak4	AK4	1.11991	4.15e-12	1.40727	3.98e-19	1.44457	2.11e-20	2.34488	2.52822e-21	1.85744	9.27898e-59				Hypoxia		Mtorc1 Signaling																2
Akap12	AKAP12	-0.641846	0.000142841	-2.04328	1.05e-26	-2.13675	4.13e-21	1.97634	7.62677e-49	0.999528	2.43242e-07		Kras Signaling Up		Hypoxia																		2
Akna	AKNA	-0.821076	0.000857989	-1.08872	4.68e-06	-0.376192	0.0920036	0.130465	0.560842	-0.236855	0.368244																						0
Akr1b10	AKR1B10	-1.05292	2.53e-11	-1.15531	8.24e-14	-0.565753	0.000209488	-0.78275	1.41544e-09	-1.16901	4.73593e-20																						0
Akr1c14	0	-3.26927	2.25e-31	-3.17668	1.73e-31	-3.27355	4.84e-29																						Coagulation		Interferon Alpha Response		2
Aldh1a1	ALDH1A1	-1.38298	0.065721	-2.48874	0.000160679	-2.72085	2.85e-05	-4.02801	1.10223e-211	-4.34191	0																						0
Aldh1l1	ALDH1L1	-1.7671	8.83e-10	-1.76359	6.44e-10	0.924223	0.000380564	-0.25096	0.115357	-0.919293	5.7044e-10																						0
Aldh3a1	ALDH3A1	-2.3202	8.63e-16	-2.74109	2.49e-33	-1.90762	1.26e-11	-3.77917	0	-1.62558	8.53676e-152													Xenobiotic Metabolism									1
Aldh3b1	ALDH3B1	-2.03367	4.85e-11	-2.13241	1.44e-14	-1.188	7.91e-06	-0.859688	1.76563e-09	-1.18739	9.59724e-35											Estrogen Response Late											1
Aldh6a1	ALDH6A1	-1.91131	1.09e-26	-1.91467	2e-31	-0.698084	3.3e-06	-2.06127	4.29292e-36	-1.78538	1.65645e-128																						0
Aldoc	ALDOC	-1.69349	2.41e-08	-2.16301	2.98e-12	-0.031379	0.933324	-0.840382	1.86443e-11	-1.02944	2.26327e-12				Hypoxia																		1
Alox5ap	ALOX5AP	-1.47207	5.19e-05	-1.84242	4.85e-07	-1.46519	6.65e-05																										0
Alpk1	ALPK1	-1.76833	4.28e-26	-1.95568	3.9e-29	-0.778183	3.05e-06	-0.445264	0.00128053	-0.291709	0.00193999																						0
Als2cl	ALS2CL	-1.13803	0.00130787	-1.21623	0.000420984	-1.21975	0.00323811	-0.231117	0.0369318	-0.156527	0.0502333																						0
Als2cr12	0			2.30596	1.18e-10																								Coagulation		Interferon Alpha Response		2
Amigo3	AMIGO3	-0.55923	0.0365029	-0.703595	0.00687534	-1.50907	3.99e-06																										0
Amot	AMOT	-1.086	5.12e-37	-0.98947	2.39e-33	-0.943253	6.56e-28	-1.20624	1.33121e-34	-1.03355	7.29448e-42																						0
Amotl2	AMOTL2	-1.04458	1.02e-10	-1.57888	2.17e-32	-1.81321	3.88e-36	-0.159915	0.106438	0.409893	3.30779e-11																						0
Ampd3	AMPD3	-1.44854	3.48e-09	-1.92743	1.05e-15	-0.577936	0.00961772	-0.692993	1.07812e-05	-2.13053	7.44377e-10				Hypoxia																		1
Anapc2	ANAPC2	-1.01651	7.64e-33	-0.945579	1.27e-32	-0.277529	0.000590417	-0.193073	0.0137497	-0.64655	3.9851e-25																						0
Angpt1	ANGPT1	-3.03269	6.55e-30	-2.74403	5.54e-30	-2.2986	3.93e-18	-4.60222	9.35136e-49																								0
Angptl4	ANGPTL4	1.29565	6.43e-33	0.545676	1.3e-07	-1.54072	3.47e-26	1.29927	8.42043e-17	0.461222	4.65427e-13		Kras Signaling Up		Hypoxia																		2
Angptl6	ANGPTL6	-1.10326	0.00426658	-1.17264	0.00741955	-0.43693	0.339522	-0.423208	0.125592	-0.053826	0.934525																						0
Ank3	0	0.884185	1.41e-13	0.748682	1.15e-12	1.03013	7.32e-25	0.350713	6.44927e-05	0.0494433	0.673062																		Coagulation		Interferon Alpha Response		2
Ankle1	ANKLE1	-1.08617	1.47e-19	-0.525461	8.52e-07	-0.630571	2.83e-08	0.20806	0.101992	0.66945	2.23499e-14																						0
Ankrd13d	ANKRD13D	-0.974801	0.000733347	-1.33158	1.02e-06	-0.433634	0.10199	-0.0473595	0.916876	-1.06069	0.000164084																						0
Ankrd24	ANKRD24	-1.02107	2.1e-06	-0.987228	1.24e-06	-0.600072	0.00643163	-0.272356	0.184077	-0.474869	0.00356078																						0
Ankrd29	ANKRD29	-1.25894	2.2e-08	-1.62081	5.19e-12	-1.09755	2.18e-06	-0.553877	0.0265922	1.33144	0.000334663																						0
Ankrd34a	ANKRD34A	-1.10201	2.8e-06	-1.07444	1.04e-05	-0.110058	0.675289																										0
Ankrd44	ANKRD44	-1.6449	4.06e-68	-1.50578	1.72e-46	-0.592087	6.92e-11	0.811482	2.54957e-12	0.599951	2.00378e-12																						0
Antxr1	ANTXR1	-1.41849	2.91e-33	-1.4237	6.84e-44	-0.910134	1.03e-22	-2.63101	2.06045e-124	-0.877157	6.21513e-40																						0
Anxa10	ANXA10			1.25666	0.00290226	1.96569	1.72e-08			-0.511389	1.69961e-16		Kras Signaling Up																				1
Anxa6	ANXA6	-0.645362	1.39e-12	-1.18329	1.69e-35	-0.742731	1.7e-16	-0.342958	1.79832e-05	-0.27518	0.000413127																						0
Anxa7	ANXA7	1.32707	1.22e-59	1.10898	1.3e-30	1.05252	2.96e-32	-0.0196781	0.84759	-0.35177	1.74736e-10																						0
Anxa8	ANXA8	-1.06029	1.07e-08	-1.42783	7.62e-24	-1.32776	2.02e-07	-0.757747	4.08107e-15	-0.604277	1.84661e-27																						0
Aox1	AOX1	-1.15118	1e-14	-0.957557	3.95e-08	-0.221799	0.214078	-0.65822	3.63176e-08	-0.576812	3.39647e-05													Xenobiotic Metabolism									1
Apbb1	APBB1	-2.18614	4.91e-53	-1.88543	9.84e-43	-0.667122	2.74e-06	-0.784253	4.41951e-18	-1.83339	1.17118e-60					Allograft Rejection																	1
Aph1b	APH1B	-1.77768	1.19e-14	-1.86339	2.55e-10	-1.13588	2.77e-08	-1.0591	5.02153e-14	-1.17972	1.3762e-09																						0
Apln	APLN	1.26815	3.47e-23	1.52879	3.81e-37	1.21952	5.6e-18	0.74974	0.000478406																								0
Aplp1	APLP1	-0.238374	0.54514	-1.09455	0.00806249	-1.13057	0.00706349	-0.720525	3.50151e-07	-0.370416	0.0160555							Il2 Stat5 Signaling														Epithelial Mesenchymal Transition	2
Apoa1bp	0	-0.914268	1.53e-11	-1.21527	3.67e-30	-0.407791	0.000167931																						Coagulation		Interferon Alpha Response		2
Apobec3	0	-1.0838	3.31e-26	-0.870919	3.78e-16	-0.164474	0.0587416	-0.299546	0.00229296	-0.536958	1.79489e-16																		Coagulation		Interferon Alpha Response		2
Apol10b	0	-2.37263	2.36e-15	-3.17167	1.01e-24	-2.56479	2.13e-15																						Coagulation		Interferon Alpha Response		2
Apol7a	0	-1.1135	6.06e-08	-0.655571	0.00139153	0.496618	0.00842017	-1.77544	3.45306e-13	-1.00982	1.37772e-13																		Coagulation		Interferon Alpha Response		2
Apol9a	0	-0.793264	0.00150433	-1.10206	7.71e-06	-0.204709	0.398913	-1.44742	1.92293e-07	-0.17795	0.748523																		Coagulation		Interferon Alpha Response		2
Aqp1	AQP1	-1.79663	4.87e-08	-1.94598	5.02e-08	-0.340331	0.299926	-3.97352	1.66731e-99	-1.51347	1.41521e-54																						0
Aqp11	AQP11	-1.34495	2.31e-05	-0.287642	0.427994	0.2423	0.518337	-0.366891	0.0968543	-1.57712	6.32424e-35																						0
Aqp8	AQP8					2.24224	6.07e-10	-1.44149	1.69214e-16	-0.539066	7.62081e-14																						0
Arap3	ARAP3	0.434514	0.0175726	0.762883	3.31e-06	1.30097	2.36e-19	0.759182	1.69716e-16	0.639211	3.03437e-20																						0
Arc	ARC	1.34073	6.93e-08	0.812576	0.00137606	0.423672	0.1249	0.202862	0.232462	0.203202	0.536601																						0
Areg	AREG	4.07552	0	3.64883	7.09e-270	2.93354	4e-144	3.02121	3.45379e-115	2.24538	1.48393e-243	Tnfa Signaling Via Nfkb										Estrogen Response Late										Epithelial Mesenchymal Transition	3
Arhgap18	ARHGAP18	-1.47392	1.69e-09	-0.390644	0.0138886	1.45323	1.9e-34	0.556855	2.6756e-09	-0.724185	2.07604e-32																						0
Arhgap22	ARHGAP22	1.52197	8.47e-23	1.62079	2.55e-26	2.00967	2.35e-44	1.10595	1.23002e-28	0.298244	0.00283231																						0
Arhgap27	ARHGAP27	-1.10033	1.12e-05	-1.23258	1.65e-06	-0.526283	0.036079	-1.06457	2.03898e-27	-0.753343	1.9607e-32																						0
Arhgap28	ARHGAP28	-2.43408	3.15e-13	-3.03808	1.98e-15	-2.16645	5.74e-10																										0
Arhgap33	ARHGAP33	-2.19497	1.09e-23	-2.21005	2.92e-24	-1.17365	8.76e-12	-0.690756	0.00249086	-0.0650981	0.836079																						0
Arhgap6	ARHGAP6	1.01137	2.85e-09	1.50811	1.66e-25	2.22009	5.31e-73	1.02873	2.8446e-15	0.331258	0.0109507																						0
Arhgef10	ARHGEF10	-1.1702	1.62e-25	-1.53726	7e-42	-0.813624	2.93e-14	0.269703	0.0103145	-0.221046	0.0344913																						0
Arhgef10l	ARHGEF10L	-1.42089	5.86e-11	-1.63291	1.6e-15	-0.764623	0.000131799	-0.567415	3.50705e-10	-0.331606	0.0802404																						0
Arhgef19	ARHGEF19	-2.05373	1.18e-26	-2.624	1.32e-37	-1.37326	8.93e-16	-0.627447	9.50174e-06	-1.22162	1.98947e-05																						0
Arid3b	ARID3B	1.03933	2.94e-06	0.633059	0.0089543	0.808328	0.000273518	0.993476	4.0702e-10	0.661098	0.000759351																						0
Arid5a	ARID5A	1.13752	1.26e-13	1.0711	6.18e-14	0.804942	1.54e-06	1.02081	4.5799e-19	2.24096	4.36954e-103																						0
Arl4d	ARL4D	2.12018	8.37e-11	0.925838	0.000927887	0.545039	0.0743953	-0.727468	6.35932e-10	-1.22814	6.64931e-08																						0
Arl9	ARL9			1.19609	0.0058627																												0
Arntl2	ARNTL2	0.487524	2.28e-05	1.20128	7.16e-36	1.15557	5.99e-29																										0
Arrb1	ARRB1	-1.44194	7.04e-36	-1.25065	2.99e-32	-1.06646	3.61e-28	-1.80599	1.43384e-18	-1.75132	8.57392e-100																						0
Arrdc2	ARRDC2	0.207743	0.326805	0.389833	0.0607172	1.00047	5.07e-07	-0.103986	0.597048	-0.645959	8.11593e-06																						0
Arrdc4	ARRDC4	-0.356177	0.0571516	-0.424265	0.00797673	-1.06112	4.24e-10			-0.828236	3.95987e-11																						0
Arsb	ARSB	-0.77821	2.41e-16	-1.17722	3.69e-37	-1.04037	2.28e-25	-0.500467	7.53329e-08	-0.685426	8.26805e-08																						0
Arsg	ARSG	-3.31354	1.17e-19	-3.13942	9.55e-17	-1.92827	2.52e-10	-1.67909	2.23148e-17	-1.20997	1.43201e-08																						0
Arsj	ARSJ	1.30852	2.54e-41	0.957691	4.57e-23	0.34402	0.00342752																										0
Artn	ARTN	-2.05423	5.5e-26	-1.56357	1.68e-17	-0.453828	0.0151034	-3.0591	1.10107e-11																								0
Arvcf	0	-1.64663	2.22e-09	-1.69804	3.58e-09	-1.01797	0.00017115	-0.441012	0.000317155	-1.26346	1.97705e-21																		Coagulation		Interferon Alpha Response		2
As3mt	AS3MT	-1.01584	4.03e-05	-1.18394	1.18e-06	-0.711877	0.0136745	-0.765268	0.00419528	-0.843596	1.03202e-09																						0
Asap3	ASAP3	-1.90964	3.07e-20	-1.86761	7.82e-18	-0.21592	0.28359	-1.47805	8.96079e-17	-1.96647	5.93996e-06																						0
Ascc1	ASCC1	-1.13374	8.75e-14	-0.918756	5.1e-10	-0.434268	0.00182517	-1.04193	3.96041e-23	-1.03376	6.85824e-26																						0
Asgr1	ASGR1	-0.934712	0.000766738	-1.03781	0.000755732	-0.906359	0.00183094	-0.048667	1																								0
Asns	ASNS	0.983154	6.35e-11	1.028	4.37e-11	1.36333	1.42e-20	1.52628	5.21714e-18	1.21752	6.372e-71						Mtorc1 Signaling																1
Aspm	ASPM	-1.06985	2.6e-21	-0.451825	4.13e-09	0.0463592	0.625011	-0.0478309	0.58684	0.185656	0.00555018																						0
Aspn	ASPN	-4.41495	2.51e-30	-4.96466	1.15e-36	-6.35944	1.02e-44																										0
Atat1	ATAT1	-0.89677	1.64e-07	-1.10148	2.14e-11	-0.277244	0.111142	-0.20721	0.172149	-0.572585	0.000155496																						0
Atg10	ATG10	-0.98187	3.13e-05	-1.13399	1.22e-06	-0.642824	0.00597132	-0.160543	0.529859	-0.422219	0.0675409		Kras Signaling Up																				1
Atg16l2	ATG16L2	-2.0617	1.61e-66	-2.24766	4.93e-85	-2.05453	3.85e-74	-0.19006	0.187671	-0.0139316	0.920474																						0
Atg9b	ATG9B	0.699794	0.000972521	1.16259	4.54e-06	2.30061	2.97e-25	1.00574	7.0552e-11	1.32331	4.63531e-39																						0
Atl1	ATL1	-1.73365	1.42e-08	-1.69646	3.88e-12	-1.25936	1.02e-05	-1.47005	9.74809e-13	-0.917118	0.00308535																						0
Atl3	ATL3	-1.06737	6.99e-35	-1.27196	3.38e-60	-1.07947	4.66e-41	-0.316913	3.75522e-05	-0.389507	8.6941e-12																						0
Atoh8	ATOH8	-4.01091	2.31e-50	-4.24621	1.25e-48	-5.53579	2.8e-63	-4.39856	5.04171e-155	-2.19781	5.63544e-13													Xenobiotic Metabolism									1
Atp13a2	ATP13A2	-0.954882	2.41e-13	-1.03811	4.16e-13	-0.256772	0.0521476	-0.432298	5.76132e-05	-0.725436	1.48189e-15																						0
Atp2b4	ATP2B4	-2.21513	9.42e-17	-2.32748	3.02e-20	-1.79357	8.6e-14	-1.89076	7.50967e-32	-1.32564	2.12673e-10											Estrogen Response Late				Uv Response Dn							2
Atp5s	0	-1.17297	3.05e-08	-0.911079	6.68e-06	-0.248418	0.291175																						Coagulation		Interferon Alpha Response		2
Atp6v1g2	ATP6V1G2	-0.176323	0.485854	-0.513247	0.0508414	-1.03601	2.51e-05	-0.823226	0.000783962	-0.934285	7.27028e-06																						0
Atp8b4	ATP8B4	0.688653	0.00328909	1.41363	1.75e-12	1.54954	3.14e-12																										0
Atrnl1	ATRNL1	-1.03113	5.95e-26	-0.754112	2.76e-18	-0.197535	0.0306548	-0.141999	0.118735	-0.135654	0.0425238																						0
Atxn1	ATXN1	-0.899602	3.04e-17	-1.32223	7.74e-42	-1.18802	2.32e-37	-0.268967	0.0154155	-0.589775	1.02426e-07															Uv Response Dn							1
Axin2	AXIN2	-1.87701	3.97e-13	-1.98473	9.76e-14	-1.74462	7.86e-07																										0
B020031M17Rik	0					4.34933	3.93e-09																						Coagulation		Interferon Alpha Response		2
B4galt5	B4GALT5	1.01484	8.77e-29	0.787349	5.27e-21	0.700151	6.74e-16	1.28294	1.27171e-56	0.394442	7.34248e-09	Tnfa Signaling Via Nfkb																					1
B930041F14Rik	0	-1.3885	4.9e-07	-1.85339	6.42e-15	-1.30493	5.5e-06																						Coagulation		Interferon Alpha Response		2
Bai2	0	-1.51885	1.06e-09	-1.96638	5.82e-14	-1.46784	1.51e-09																						Coagulation		Interferon Alpha Response		2
Baz1a	BAZ1A	1.21374	6.6e-39	1.22973	6.67e-47	0.764855	5.66e-18	0.73719	1.02211e-14	1.17667	1.38527e-94																						0
Bbs1	BBS1	-1.13585	2.31e-09	-1.17815	3.05e-11	-0.89753	1.12e-06	-0.652304	3.01118e-05	-0.537966	0.0343209																						0
Bbs2	BBS2	-1.08362	9.17e-09	-1.03928	1.22e-08	-0.326924	0.077991	-0.430803	0.00225841	-0.685142	0.000128647																						0
Bbs7	BBS7	-1.04125	1.82e-09	-0.744112	6.84e-06	-0.272569	0.116203	-0.321686	0.00222621	0.0380581	0.791051																						0
Bbs9	BBS9	-1.80721	1.06e-16	-1.2055	5.49e-09	-0.0497164	0.845052	-0.600328	3.50593e-06	-0.778392	2.26741e-08																						0
BC027231	0	1.0269	2.71e-23	1.00556	1.01e-24	0.0295448	0.818933																						Coagulation		Interferon Alpha Response		2
BC031353	0	-1.72239	2.07e-13	-1.70161	7.5e-14	-0.295696	0.177535																						Coagulation		Interferon Alpha Response		2
BC039771	0	-3.22145	1.8e-16	-2.77901	1.7e-18	-2.228	1.9e-11																						Coagulation		Interferon Alpha Response		2
Bcam	BCAM	-0.958364	0.000758606	-1.30623	8.24e-08	-0.370497	0.147277	-1.11945	8.86517e-16	-0.785554	7.6359e-20																						0
Bcar3	BCAR3	1.09566	2.04e-23	0.725381	4.37e-12	0.951876	1.29e-22	0.770687	6.83012e-18	0.726981	6.98857e-25																						0
Bcas3	BCAS3	-1.35744	1.78e-16	-0.997768	4.15e-12	-0.201369	0.221593	-0.390986	0.000371788	-0.865237	4.53524e-14																						0
Bcat1	BCAT1	1.19471	1.67e-33	1.08835	4.72e-29	0.741718	4.04e-18	1.47934	1.95622e-21							Allograft Rejection	Mtorc1 Signaling							Xenobiotic Metabolism									3
Bcl2	BCL2	-1.09492	2.93e-17	-1.08283	1.96e-16	-0.879998	4.39e-11	0.846949	5.0107e-13	-0.0315686	0.865839				Hypoxia			Il2 Stat5 Signaling				Estrogen Response Late											3
Bcl2l15	BCL2L15	1.24311	5.85e-05	1.59259	1.8e-06	0.885642	0.0319535	1.76069	5.39547e-48	1.32077	9.87836e-56																						0
Bcl9l	BCL9L	-1.23993	4.07e-26	-1.08026	8.84e-19	-0.702223	2.73e-08	-0.819155	4.6977e-19	-0.691452	3.04713e-14																						0
Bdkrb1	BDKRB1	-1.43488	1.79e-06	-2.04543	1.22e-10	-2.39664	7.86e-14																		Inflammatory Response								1
Bicc1	BICC1	-1.52241	5.52e-26	-1.70733	6.93e-32	-1.33615	8.83e-28	-0.461846	2.55078e-05	-1.07857	3.49731e-54																						0
Birc2	BIRC2	-1.17404	2.52e-28	-1.19352	3.92e-31	-0.998588	2.89e-20	-0.834623	2.90885e-16	-0.364713	7.85464e-05	Tnfa Signaling Via Nfkb																					1
Birc3	BIRC3	-1.06986	4.6e-07	-1.84569	2.23e-30	-1.40825	3.92e-20	-0.545094	2.59125e-05	-0.740859	2.80889e-09	Tnfa Signaling Via Nfkb	Kras Signaling Up							Apoptosis													3
Bmf	BMF	-4.58344	2.22e-28	-4.74293	4.07e-76	-2.58373	3.94e-38	-2.05303	6.44314e-51	-3.15782	4.26251e-265									Apoptosis													1
Bmp4	BMP4	-1.79481	4.46e-22	-1.90466	3.76e-25	-1.50118	7.47e-14	-1.06207	1.99316e-08	0.444657	0.00467569																						0
Bmp8b	0			1.8286	1.27e-05					2.0422	8.58869e-120																		Coagulation		Interferon Alpha Response		2
Bmper	BMPER	-0.634621	7.52e-06	-1.45933	8.76e-25	-2.339	1.84e-42	0.879633	5.51064e-07	1.05009	3.81244e-11																						0
Boc	BOC	1.12214	0.000246121	0.247929	0.480449																												0
Bop1	BOP1	1.03423	1.97e-34	1.11772	1.19e-42	0.333879	5.69e-05	0.84355	6.75829e-16	0.798657	1.61826e-37																						0
Bpgm	BPGM	-2.20116	3.55e-108	-2.20449	1.5e-109	-1.94783	6.2e-100	-0.42281	9.18621e-05	-0.122517	0.196525		Kras Signaling Up																	Interferon Gamma Response			2
Bphl	BPHL	-1.32797	8.8e-11	-1.03358	4.61e-08	-0.460212	0.0396339	-1.92479	1.45261e-48	-1.471	6.73188e-56													Xenobiotic Metabolism									1
Bpnt1	BPNT1	1.08163	1.1e-29	1.20145	2.85e-48	0.714376	4.93e-14	0.104604	0.299529	-0.351407	2.83076e-10																						0
Brca2	BRCA2	-1.02985	1.92e-28	-0.71403	1.45e-15	-0.455542	2.71e-07	0.778565	4.53487e-15	0.673224	1.19792e-14																						0
Brsk1	BRSK1	1.2263	2.02e-17	0.739056	1.71e-06	0.320103	0.0698826	0.475598	0.00173064																								0
Btbd11	BTBD11	1.59384	1.29e-46	1.41953	8.79e-47	1.2062	6.57e-30	2.0529	1.96952e-55	1.23469	1.12042e-55																						0
Btbd2	BTBD2	-1.59671	4.21e-25	-1.91886	7.69e-42	-0.741787	1.54e-06	-1.15777	3.19766e-24	-1.4989	2.92733e-37																						0
Btc	BTC	1.81502	2.14e-22	1.62811	7.73e-18	1.62651	2.95e-20	2.20271	3.23715e-63	1.20747	1.66049e-65		Kras Signaling Up																				1
Btd	BTD	-1.16999	6.91e-10	-0.947104	1.77e-07	-0.195369	0.302235	-0.201668	0.114359	-1.03535	9.83027e-21																						0
C1qtnf1	C1QTNF1	-2.85228	3.07e-78	-2.6168	2.98e-92	-0.827533	5.57e-10	0.18519	0.217197	-1.31448	4.10352e-05																						0
C1qtnf6	C1QTNF6	-1.46527	5.57e-12	-1.73078	6.42e-17	-0.834369	3.42e-05	-0.619691	1.39276e-05																								0
C1ra	0	-1.41131	3.18e-13	-2.61712	6.35e-34	-2.48955	8.48e-35	-2.44136	5.9495e-09																				Coagulation		Interferon Alpha Response		2
C1rl	C1RL	-3.36871	1.66e-43	-3.51117	1.07e-47	-2.16287	1.17e-23	-2.69704	3.52652e-26																								0
C1s	0	-2.02803	8.31e-27	-4.39403	1.35e-126	-4.69861	1.02e-82																						Coagulation		Interferon Alpha Response		2
C230052I12Rik	0	0.947449	8.31e-12	1.22022	1.95e-20	0.641229	2.46e-05																						Coagulation		Interferon Alpha Response		2
C3	C3	-0.897136	0.00423398	-2.31682	1.22e-14	-3.36413	1.68e-19	-2.47069	3.42016e-45	-1.5549	2.85457e-07								Complement										Coagulation				2
C3ar1	C3AR1	2.32483	1.18e-16					3.17455	3.247e-20	3.3041	2.06793e-59														Inflammatory Response								1
C630004H02Rik	0	0.950854	1.41e-09	0.0353253	0.89299	1.04984	1.54e-10																						Coagulation		Interferon Alpha Response		2
C77080	0	0.770668	2.16e-17	0.778812	2.42e-16	1.03922	2.85e-36	0.220314	0.00609999	0.21123	0.000364505																		Coagulation		Interferon Alpha Response		2
Cacna1a	CACNA1A	-2.43827	9.69e-16	-2.06414	2.15e-13	-2.04212	2.55e-15	0.810343	1.03153e-06	0.2179	0.417797															Uv Response Dn							1
Cacna1c	CACNA1C	-1.05184	3.97e-28	-1.33578	1.65e-39	-1.08676	6.72e-33																										0
Cacna1i	CACNA1I	2.39195	6.96e-38	2.04458	3.01e-21	2.18702	1.06e-31																										0
Cacnb3	CACNB3	-1.73005	9.98e-44	-1.98329	3.4e-68	-0.939643	6.15e-20	0.0442978	0.663021	-0.564819	1.04715e-15																						0
Calcoco1	0	-1.67474	4.18e-47	-1.69178	9.35e-62	-0.208121	0.0841375	-0.809309	1.29667e-10	-2.35548	4.44904e-82																		Coagulation		Interferon Alpha Response		2
Cald1	CALD1	-0.748915	1.39e-15	-1.21935	3.22e-47	-1.14206	1.62e-39	0.222867	0.00552239	-0.337195	0.0244685																						0
Camk1d	CAMK1D	-0.988262	7.26e-16	-1.23061	5.01e-23	-0.854818	1.09e-11	-1.89356	1.13772e-87	-0.634399	1.12483e-16																Kras Signaling Dn						1
Camkk1	CAMKK1	-1.01806	2.09e-08	-1.1336	1.26e-09	-0.540935	0.00655498	1.1494	4.02054e-21	1.41063	1.18514e-28																						0
Car12	0	1.35865	6.43e-11	1.36129	3.23e-11	1.10167	8.15e-08			0.858387	2.74802e-05																		Coagulation		Interferon Alpha Response		2
Car13	0	-1.21664	1.98e-11	-1.18016	6.36e-10	-0.699067	5.04e-05	-1.30207	9.76633e-37	-0.752593	9.03331e-13																		Coagulation		Interferon Alpha Response		2
Car5b	0	-1.67868	7.08e-15	-1.7205	1.68e-22	-0.765151	2.03e-07	0.308816	0.0154155	-0.975186	4.69191e-20																		Coagulation		Interferon Alpha Response		2
Cars	0	0.713481	1.4e-13	0.857629	9.42e-19	1.07176	1.27e-33	1.71555	8.79248e-35	1.17143	2.53834e-81																		Coagulation		Interferon Alpha Response		2
Casp1	CASP1	-1.07981	2.45e-05	-1.1723	1.96e-06	-0.899616	0.000252217												Complement	Apoptosis										Interferon Gamma Response	Interferon Alpha Response		4
Casp12	CASP12	-2.54146	1.07e-36	-1.98622	2.7e-28	-0.862353	4.73e-07	-1.00801	3.42384e-12																								0
Casp3	CASP3	0.497462	5.06e-08	0.859447	1.35e-28	1.33609	3.22e-67	1.01548	3.92723e-39	0.667427	2.09426e-31							Il2 Stat5 Signaling	Complement	Apoptosis										Interferon Gamma Response			4
Casp4	0	-1.249	6.45e-07	-1.7584	3.02e-14	-0.97161	2.88e-05	-1.50294	1.5155e-11																				Coagulation		Interferon Alpha Response		2
Cbln1	CBLN1	-1.58653	5.29e-17	-1.50973	3.77e-17	-1.14105	5.47e-11	0.856871	3.43302e-14																								0
Cbr2	0	-1.85478	9.64e-05	-3.64623	1.44e-18	-4.58676	1.58e-25																						Coagulation		Interferon Alpha Response		2
Cby1	CBY1	-1.00861	3.64e-13	-0.711226	4.82e-08	-0.309282	0.024694	-0.22442	0.0524499	0.0399209	0.737903																						0
Ccbe1	CCBE1	2.52216	5.75e-98	1.84445	1.84e-53	1.25889	3.18e-25	3.84344	1.14373e-278	3.01298	1.42081e-69																						0
Ccbl2	0	0.206228	0.386228	0.55136	0.012653	1.24607	3.63e-09																						Coagulation		Interferon Alpha Response		2
Ccdc111	0	-1.08308	1.71e-09	-0.943049	2.93e-09	-0.0775405	0.657322																						Coagulation		Interferon Alpha Response		2
Ccdc136	CCDC136	-1.25097	4.72e-08	-1.55101	1.69e-09	0.0115169	0.968584	-0.488988	0.000147813	-0.0498968	0.790364																						0
Ccdc137	CCDC137	1.29335	2.12e-57	1.17101	1.55e-46	0.00357572	0.98071	0.798353	1.35669e-16	0.913061	1.71923e-32																						0
Ccdc159	CCDC159	-1.61913	9.07e-09	-1.55417	4.28e-08	-0.861144	0.000993714	-0.790641	0.000115936	-1.12556	1.41822e-07																						0
Ccdc18	CCDC18	-1.27994	2.87e-12	-0.452165	0.00620489	0.411982	0.00938107	-0.475449	0.000157745	0.0257632	0.885015																						0
Ccdc28a	CCDC28A	-1.07407	0.000510722	-1.24383	0.000103757	-0.347363	0.296171	-0.679998	0.000250492	-1.179	9.94807e-12																						0
Ccdc37	0	-1.51293	1.42e-08	-1.93981	5.2e-12	-1.11055	0.000108675																						Coagulation		Interferon Alpha Response		2
Ccdc46	0	-1.36258	5.54e-08	-1.38739	2.95e-08	-0.473912	0.0502819																						Coagulation		Interferon Alpha Response		2
Ccdc48	0	1.30525	8.87e-10	1.06382	3.02e-07	1.3832	2.54e-11																						Coagulation		Interferon Alpha Response		2
Ccdc68	CCDC68	-1.66184	1.04e-06	-1.85758	1.61e-09	-1.18105	0.000114663	-0.897941	2.83731e-15	-0.610854	7.40061e-11																						0
Ccdc74a	CCDC74A	-0.664996	0.00703184	-1.08324	0.0001094	-0.870245	0.000390547	0.0826727	0.752415	-0.16832	0.643495																						0
Ccdc80	CCDC80	-1.92488	1.75e-17	-2.73266	1.99e-29	-2.17599	3.64e-18																										0
Ccdc86	CCDC86	1.19251	3.42e-36	1.15293	2.76e-35	0.00823441	0.951178	0.920916	8.34286e-15	1.04278	1.3299e-48																						0
Ccdc90b	CCDC90B	-1.023	7.89e-11	-0.995841	2.25e-10	-0.7166	7.46e-06	-0.913885	1.32626e-12	-0.994289	8.26179e-14																						0
Ccl17	CCL17	-0.106683	0.844127	-2.26581	3.14e-06	-1.46063	0.000532759																		Inflammatory Response								1
Ccl2	CCL2	-2.57331	1.02e-19	-2.88185	3.55e-45	-2.33914	6.53e-101	-1.26309	5.11027e-11																								0
Ccl7	CCL7	-2.27649	3.43e-26	-2.31698	1.02e-39	-2.3256	7.8e-38																										0
Ccl8	CCL8	-1.83243	0.0252046	-3.3254	1.54e-05	-1.81881	0.0166198																										0
Ccl9	0	-0.555237	0.194232	-1.18176	0.00289888	-1.94416	3.92e-06																						Coagulation		Interferon Alpha Response		2
Ccnd1	CCND1	1.20031	4.69e-44	1.22543	1.46e-60	1.26735	3.44e-64	1.64296	4.46833e-105	1.45407	1.16634e-181	Tnfa Signaling Via Nfkb								Apoptosis		Estrogen Response Late											3
Ccng2	CCNG2	-0.677081	5.13e-08	-0.23177	0.146612	1.03181	3.59e-23	-0.0509298	0.571152	-0.02543	0.686669				Hypoxia																		1
Ccpg1	CCPG1	-1.19953	1.7e-15	-1.25701	3.08e-30	-0.837225	6.99e-15	-0.60522	7.9673e-10	-1.56412	1.71882e-57																						0
Cct7	CCT7	0.875054	1.02e-21	1.06241	1.79e-33	0.822158	2.17e-19	0.5547	1.3327e-10	0.581035	5.31053e-29																						0
Cd109	CD109	-0.89951	1.81e-10	-1.37656	9.38e-25	-1.0193	1.94e-14	0.928063	1.26161e-13	0.13306	0.698303																						0
Cd1d1	0	-1.14461	6.06e-06	-1.44033	9.15e-08	-0.577166	0.0232689	-2.06387	4.10126e-56	-1.89681	2.82793e-32																		Coagulation		Interferon Alpha Response		2
Cd244	0	1.42628	1.69e-08	1.76625	1.32e-13	1.78207	7.88e-14																						Coagulation		Interferon Alpha Response		2
Cd248	CD248	-2.20424	9.55e-59	-2.61461	1.65e-81	-1.62015	2.37e-33																										0
Cd300lb	CD300LB	0.337878	0.07071	0.709415	7.86e-05	1.58474	8.15e-25	1.96707	2.13977e-29	0.277447	0.517376																						0
Cd302	CD302	-0.487146	0.145659	-0.976948	0.000852269	-1.17263	5.32e-05	-0.356451	0.325003																								0
Cd38	CD38	-0.129081	0.458766	0.175358	0.262102	1.18318	1.76e-21	-0.281057	0.0749218	-1.5907	1.92826e-97									Apoptosis										Interferon Gamma Response			2
Cd53	CD53	0.976088	4.14e-10	1.4508	7.17e-25	1.56526	9.44e-30	1.42829	7.51424e-21	2.02193	7.60762e-75																						0
Cd74	CD74	-1.65925	0.00218849	-2.98013	1.37e-08	-4.64843	4.65e-15									Allograft Rejection														Interferon Gamma Response	Interferon Alpha Response		3
Cd81	CD81	-0.941857	6.58e-28	-1.11552	1.67e-37	-0.570696	8.75e-11	-0.163996	0.062737	-0.244516	0.000144032							Il2 Stat5 Signaling															1
Cd99l2	0	-0.830085	1.43e-14	-1.01303	6.47e-25	-0.439241	2.66e-05	-0.560937	6.78357e-12	-0.460466	9.34306e-11																		Coagulation		Interferon Alpha Response		2
Cdc42ep2	CDC42EP2	-1.43712	6.81e-18	-1.82544	6.97e-32	-1.24041	6.98e-15	-1.844	2.82452e-60	-0.99467	4.09725e-35																						0
Cdc42ep3	CDC42EP3	-0.950412	2.35e-16	-1.66813	5.09e-49	-2.0564	3.32e-69	-1.07331	3.23049e-09	0.222305	0.177381																						0
Cdh13	CDH13	-1.253	1.22e-06	-2.31574	3.97e-18	-2.41333	1.81e-24	0.324259	0.00145094	-0.771575	4.64097e-27								Complement									Myogenesis					2
Cdh24	CDH24	-0.793945	9.5e-08	-0.881284	2.81e-08	-1.29346	8.14e-15	0.111636	0.396097	0.617349	3.54788e-06																						0
Cdh26	CDH26	-1.64176	0.00378526	-0.988301	0.114049	-1.64594	0.00510218																										0
Cdh5	CDH5	0.851277	4.28e-09	1.07379	6.49e-11	1.28996	1.43e-22			0.397762	1.93648e-08																						0
Cdh6	CDH6	1.19305	3.9e-23	1.05656	2.22e-21	0.211903	0.146263	0.636591	1.07905e-15	0.21915	0.00701247												Apical Junction									Epithelial Mesenchymal Transition	2
Cdhr5	CDHR5	-0.239602	0.573801	-1.28913	6.44e-05	-1.42097	2.92e-05	-3.64867	6.5178e-135	-0.932971	1.52563e-47																						0
Cdk19	CDK19	-1.14061	6.64e-13	-0.573846	0.000106899	0.327525	0.0181775	-0.26383	0.000837257	-0.443466	5.48972e-12																						0
Cdk20	CDK20	0.77318	1.41e-05	1.06812	3.13e-10	0.68935	0.000182587	0.827234	3.46335e-09	0.577852	0.000401734																						0
Cdk5	CDK5	-1.00283	2.84e-27	-1.03108	2.5e-31	-0.485526	2.49e-08	-0.133271	0.163527	-0.329523	2.80898e-05																						0
Cdkl1	CDKL1	-2.03076	5.15e-10	-2.39401	1.28e-13	-2.4667	5.41e-14																										0
Cdkn1a	CDKN1A	2.56515	2.31e-204	2.05611	4.06e-131	1.63532	1.02e-80	0.853802	5.41878e-09	1.02529	2.34031e-37	Tnfa Signaling Via Nfkb			Hypoxia		Mtorc1 Signaling			Apoptosis					Inflammatory Response			Myogenesis		Interferon Gamma Response			7
Cdkn1b	CDKN1B	-1.19428	5.98e-30	-0.865453	2.6e-17	-0.422653	0.000196474	-0.430676	9.3732e-08	-0.243846	0.000445481				Hypoxia					Apoptosis						Uv Response Dn							3
Cdkn2c	CDKN2C	-1.36083	2.36e-46	-1.06347	3.47e-34	-1.00193	1.09e-30	-0.355704	0.0040003	0.120513	0.244374																						0
Cdon	CDON	-1.72051	8.73e-36	-1.86638	2.64e-51	-1.44489	1.37e-30	-0.272194	0.0577117	0.474584	0.00998875															Uv Response Dn							1
Cdr2l	CDR2L	0.671925	1.02e-14	0.770562	2.65e-20	1.04348	4.81e-35	0.307986	0.0025314	0.10702	0.187372																						0
Cdsn	CDSN	-1.77919	2.23e-08	-2.39763	3.16e-14	-2.08919	2.53e-13	-0.214629	0.644918																								0
Cdv3	CDV3	0.982543	1.11e-33	1.07791	9.71e-49	0.475815	4.6e-09	0.739035	2.82917e-15	0.8803	1.12857e-37																						0
Cebpd	CEBPD	-0.621725	0.00167997	-0.900947	9.17e-06	-1.52633	8.32e-14	-1.52011	4.71277e-19	-0.810225	1.09522e-08	Tnfa Signaling Via Nfkb																					1
Celf5	CELF5	-2.29782	1.64e-17	-2.63439	1.77e-23	-0.91574	9.13e-05	-1.10447	0.000830944																								0
Cenpm	CENPM	-1.03855	7.7e-16	-0.95987	5.86e-14	-0.570837	5.77e-06	0.157791	0.143648	-0.0260014	0.868124																						0
Cenpp	CENPP	-1.49245	8.98e-14	-0.944122	1.38e-07	-0.780869	1.12e-05	-0.21143	0.134332	-0.178006	0.251907																						0
Cep72	CEP72	-1.99411	2.42e-17	-1.35278	2.42e-09	-0.28151	0.190652	0.0885194	0.602633	0.356235	0.0226745																						0
Cercam	CERCAM	-1.60458	2.9e-22	-1.89757	1.94e-30	-1.05814	2.43e-13	-0.725795	1.28426e-05														Apical Junction										1
Ces1g	0	-1.74201	7.52e-44	-2.42225	2.13e-76	-2.82742	1.63e-95																						Coagulation		Interferon Alpha Response		2
Cfh	0	-1.59906	1.32e-05	-2.3622	9.31e-10	-1.99324	8.96e-09						Kras Signaling Up																Coagulation		Interferon Alpha Response		3
Cflar	CFLAR	1.45054	4.71e-41	1.01853	1.75e-24	0.993712	1.62e-23	0.810079	8.39759e-24	0.944134	2.23904e-61	Tnfa Signaling Via Nfkb								Apoptosis													2
Cgref1	CGREF1	1.04955	5.35e-06	0.0104406	0.980165	-0.579252	0.0566089	-0.104171	0.546265	-0.213529	0.0571404																						0
Ch25h	CH25H	-2.3471	7.7e-08	-2.21962	8.9e-07	-2.09087	7.06e-07																										0
Chac2	CHAC2	0.676303	0.00055084	0.959262	4.14e-07	1.0191	1.55e-08	-0.864357	1.91458e-08	-0.604039	7.51736e-08																						0
Chadl	CHADL	-1.0373	1.77e-05	-1.58812	5.04e-10	-1.79114	1.74e-11	-0.623685	0.00502781	-0.504645	0.196131																						0
Chchd10	CHCHD10	-1.98876	1.61e-11	-2.10225	1.01e-15	-2.37791	3.19e-23	-1.53378	2.86857e-23	-1.37393	2.14129e-31																						0
Chchd4	CHCHD4	1.41171	2.32e-31	1.33237	1.67e-28	0.457245	0.00128061	0.742667	4.14081e-11	0.80553	1.21281e-22																						0
Chek2	CHEK2	-1.49574	7.07e-23	-0.662195	5.02e-07	0.18926	0.155874	-0.148452	0.174078	-0.201249	0.00907556																						0
Chic2	CHIC2	1.19465	2.06e-27	1.15439	1.15e-27	0.857173	1.65e-15	1.48451	1.46076e-55	1.53203	1.52491e-78																						0
Chordc1	CHORDC1	1.03499	4.41e-31	1.03595	1.55e-40	0.435365	1.26e-07	0.207602	0.0377737	0.555242	5.82657e-13																						0
Chpt1	CHPT1	-0.813407	8.54e-08	-1.01489	8.77e-14	-0.856025	5.05e-10	-0.747669	1.0858e-06	-0.348483	0.00457556											Estrogen Response Late											1
Chrnb1	CHRNB1	1.10776	5.23e-10	1.28994	1.47e-15	1.00904	1.8e-10	0.960286	5.43124e-26	0.631648	2.06826e-17																	Myogenesis					1
Chst12	CHST12	-1.70579	2.99e-51	-1.49782	3.52e-39	-1.39803	1.43e-34	-0.163067	0.153731	0.0868216	0.3536																						0
Chst15	CHST15	-1.45908	2.46e-34	-1.35019	4.22e-46	-0.0767232	0.47067																										0
Chsy3	CHSY3	-0.598418	0.0526005	-1.08222	2.39e-06	-1.4037	5.14e-09	0.00157941	1	-0.0722923	0.746193																						0
Cib2	CIB2	-0.486261	0.0870352	-1.17338	2.75e-06	-0.346748	0.166328	-0.225321	0.358965																								0
Cirbp	CIRBP	-1.52018	8.37e-30	-1.41332	2.01e-29	-0.909325	2.09e-13	-0.411547	0.000330333	-0.58587	1.35131e-07																						0
Cirh1a	0	1.33513	3.76e-58	1.35206	6.23e-64	0.559488	7.52e-12																						Coagulation		Interferon Alpha Response		2
Cisd3	CISD3	0.874691	1.25e-17	1.12418	2.03e-32	0.67622	1.76e-11	-0.0943651	0.326326	0.00783103	0.959497																						0
Cited1	CITED1			1.26161	0.000377505			-4.48812	2.20131e-37																								0
Cited2	CITED2	-0.374845	1.45e-05	-0.704557	4.99e-20	-1.06036	6.02e-42	-0.45995	2.55942e-06	-1.24037	4.51209e-74				Hypoxia											Uv Response Dn							2
Ckb	CKB	-0.947656	1.72e-09	-1.99666	2.04e-29	-1.74249	2.04e-25	-0.60967	1.75221e-06	0.57832	0.000125774											Estrogen Response Late						Myogenesis					2
Clca4	0	1.35775	0.000984866	0.918757	0.0172658	0.839838	0.0341014																						Coagulation		Interferon Alpha Response		2
Clcf1	CLCF1	1.34501	1.52e-38	0.836668	1.12e-11	0.338227	0.015212	0.463183	1.12905e-06	0.583591	7.91964e-14	Tnfa Signaling Via Nfkb																					1
Cldn6	CLDN6	1.3245	7.89e-09	2.43311	3.59e-30	3.87332	2.63e-101	0.652075	2.03308e-17	1.35906	1.90972e-147												Apical Junction										1
Cldn7	CLDN7	-0.849697	0.0961154	-1.12266	0.0118958	-0.500654	0.247794	-1.68852	1.24814e-07	-1.61356	1.42073e-06												Apical Junction										1
Cldn9	CLDN9					2.20024	9.84e-13																Apical Junction										1
Clec2d	CLEC2D	-1.24386	8.33e-05	-2.07904	2.42e-10	-1.65893	2.08e-07	-1.60662	1.08777e-22	-2.45676	2.30064e-76																						0
Clip4	CLIP4	2.19845	1.54e-32	1.5402	5.31e-08	0.58279	0.0573678	1.81292	5.95742e-17	1.9806	3.1146e-07																						0
Cln6	CLN6	-0.946381	4.05e-13	-1.0254	9.38e-15	-0.714567	2.87e-08	-1.59286	5.03998e-37	-1.23518	5.79188e-20																						0
Clybl	CLYBL	-1.78699	3.97e-13	-1.51954	1.33e-10	-0.223251	0.384761	-1.7617	6.71539e-15	-2.12135	3.66932e-16																						0
Cmah	0	1.41179	1.83e-33	1.65824	1.16e-35	1.04611	2.01e-14																						Coagulation		Interferon Alpha Response		2
Cmbl	CMBL	-2.29601	1.15e-12	-2.17171	1.11e-15	-1.25937	1.4e-05	-1.72446	8.79439e-16	-2.33018	4.68985e-71																						0
Cmtm6	CMTM6	1.04075	2.86e-26	0.778182	3.01e-15	0.800078	3.23e-18	1.08041	2.36145e-28	0.259513	5.99699e-05																						0
Cmtm8	CMTM8	-0.873585	0.00883267	-1.24748	0.000134348	-1.26479	8.91e-05	-2.51859	4.10859e-14	-1.26501	3.62154e-19																						0
Cnih2	CNIH2	-0.982097	0.000383511	-0.96131	0.00321871	-1.19055	3.59e-05																										0
Cnn1	CNN1	-1.87812	2.05e-34	-3.31684	1.39e-75	-4.66407	9.9e-92																										0
Cnn2	CNN2	-0.954036	3.02e-19	-1.53984	2.89e-68	-1.45348	3.38e-55	0.599726	2.86e-15	0.871734	3.12491e-49												Apical Junction										1
Cntln	CNTLN	-1.01054	2.9e-09	-0.903067	3.75e-07	-0.261975	0.119132	0.132471	0.495864																								0
Cntnap1	CNTNAP1	-0.370118	0.311192	-0.700519	0.0323822	-1.17925	0.000339815	-0.603877	0.000108496	-0.0183781	0.918707																						0
Cntnap4	CNTNAP4	1.90339	5.34e-48	1.77065	1.37e-44	0.909158	1.99e-08	3.13182	3.74995e-41																								0
Col11a1	COL11A1	-2.05502	1.41e-17	-2.83642	1.09e-29	-2.55404	5.44e-26	0.461172	0.0506638																	Uv Response Dn						Epithelial Mesenchymal Transition	2
Col12a1	COL12A1	-1.51152	7.9e-14	-3.08988	6.2e-47	-4.32037	1.16e-91	0.739361	0.00110467																							Epithelial Mesenchymal Transition	1
Col16a1	COL16A1	-0.512382	2.76e-07	-1.05271	3.14e-31	-0.819368	1.1e-17	0.448859	0.0261049														Apical Junction									Epithelial Mesenchymal Transition	2
Col1a1	COL1A1	-1.14507	0.00187142	-1.75308	7.58e-07	-2.07655	4.39e-11	-0.0543751	0.872242																	Uv Response Dn		Myogenesis				Epithelial Mesenchymal Transition	3
Col1a2	COL1A2	-1.35869	0.000150201	-1.23228	0.000423261	-1.49305	4.55e-06																			Uv Response Dn						Epithelial Mesenchymal Transition	2
Col20a1	COL20A1	-1.08476	1.81e-05	-1.35315	3.76e-09	-0.650902	0.003877	-0.616691	0.0166651	-0.714484	0.000148775																						0
Col27a1	COL27A1	-0.520058	0.000181344	-1.07008	1.39e-12	-1.83372	3.19e-25	0.34157	0.000891622	0.580571	8.15826e-14																						0
Col3a1	COL3A1	-2.03011	4.15e-13	-2.08672	2.85e-14	-1.51847	4.33e-09	-2.5931	8.74675e-15												Angiogenesis					Uv Response Dn		Myogenesis				Epithelial Mesenchymal Transition	4
Col4a5	COL4A5	-1.87143	9.19e-77	-2.02934	1.36e-77	-0.610403	4.43e-09	-0.803277	1.28545e-12	-1.36288	4.79973e-53																						0
Col5a1	COL5A1	-0.714558	1.28e-10	-1.22035	5.03e-33	-1.20766	1.27e-29	0.810573	1.61806e-13	1.07701	1.76903e-18				Hypoxia																	Epithelial Mesenchymal Transition	2
Col5a2	COL5A2	-0.277192	0.0199816	-0.911661	1.08e-17	-1.45239	1.06e-38														Angiogenesis					Uv Response Dn						Epithelial Mesenchymal Transition	3
Col5a3	COL5A3	2.3524	1.09e-18			1.53758	3.39e-11	2.83843	7.06553e-22																							Epithelial Mesenchymal Transition	1
Col6a1	COL6A1	-1.85095	6.21e-48	-2.31433	1.31e-85	-1.59556	2.13e-37	-0.211916	0.142664	-1.14832	1.54046e-06							Il2 Stat5 Signaling															1
Col6a2	COL6A2	-1.73142	6.63e-24	-2.20678	1.94e-42	-1.93571	7.56e-36	-1.13819	2.33878e-05	-1.77596	5.32325e-11																	Myogenesis				Epithelial Mesenchymal Transition	2
Coq10a	0	-0.780583	0.000536929	-1.06799	2.55e-08	-0.374913	0.0707266	-0.539387	0.000560068	-0.808667	3.02676e-06																		Coagulation		Interferon Alpha Response		2
Coro6	CORO6	-2.53137	7.01e-11	-2.96341	1.83e-17	-2.11797	1.45e-09	-0.312317	0.136342																								0
Cort	CORT	-1.40546	0.000401293	-1.27619	0.000582349	-0.944283	0.00564263																										0
Cp	CP	-1.76408	5.07e-30	-3.07757	5.64e-207	-2.28381	1.65e-97	-1.32267	1.93249e-14	-1.7374	4.11934e-64				Hypoxia				Complement														2
Cpeb3	CPEB3	-1.43182	4.6e-11	-1.76909	2.82e-14	-1.83166	1.5e-17	-2.10996	5.56582e-15	-0.75385	0.0118124																Kras Signaling Dn						1
Cplx2	CPLX2	-1.65221	2.35e-23	-1.56995	1.02e-33	-0.336526	0.00817989	-0.964857	1.57932e-09																								0
Cpne8	CPNE8	-1.1885	5.06e-14	-1.36166	4.1e-30	-0.800237	1.56e-12	-0.0863529	0.541746	-0.456779	0.00037078																						0
Cpt1a	CPT1A	-1.65112	4.65e-53	-1.65878	8.22e-67	-1.47524	1.21e-48	-1.65237	2.91931e-100	-2.00639	3.76396e-244																						0
Crabp1	CRABP1	1.07435	0.0544022	1.4703	0.00472524	2.8232	2.08e-08																										0
Crabp2	CRABP2	-1.39791	2.15e-21	-1.40138	7.68e-25	-0.886126	1.37e-07																										0
Cradd	CRADD	-1.01568	0.000183589	-0.440521	0.0966727	0.14324	0.612164	-0.0772351	0.630145	-0.405532	0.00442111																						0
Creb3l1	CREB3L1	-1.00892	1.77e-15	-1.48025	2.98e-49	-1.00544	1.22e-14			-1.99014	1.28495e-14																						0
Creb3l4	CREB3L4	-1.38726	6.75e-05	-1.28417	0.000267475	-0.611449	0.0556752	-2.00828	9.1131e-20	-1.66176	0.000142966																						0
Crebl2	CREBL2	-1.41814	1.45e-12	-1.88489	2.13e-16	-0.882091	1.31e-05	-1.09755	8.95816e-20	-1.21001	1.72684e-33																						0
Crim1	CRIM1	-0.9488	6.81e-13	-1.74733	3.42e-96	-1.97309	5.76e-120	0.941171	1.46906e-30	0.592185	7.13929e-24																						0
Crip1	CRIP1	-1.60809	2.85e-50	-2.30306	1.89e-90	-1.70251	1.5e-38	-1.18647	3.72204e-12	-1.70013	2.58957e-181																						0
Crip2	CRIP2	-1.48966	9.63e-06	-1.44782	1.14e-06	-1.54941	1.6e-07	-0.0484712	0.644111	-0.188915	0.0678762																						0
Crisp1	0	1.69236	8.57e-05	1.66814	1.85e-06	0.808121	0.016227			0.887668	1.6378e-08																		Coagulation		Interferon Alpha Response		2
Crlf1	CRLF1	0.929704	4.32e-26	-0.146894	0.162612	-1.51728	1.59e-18	2.49887	9.97869e-30																							Epithelial Mesenchymal Transition	1
Crocc	CROCC	-1.38074	2.64e-26	-1.06029	5.92e-19	-0.344348	0.00291514	0.457232	0.000466657	-0.138258	0.326208																						0
Cryab	CRYAB	-2.54906	1.15e-23	-3.20551	2.6e-35	-3.48867	5.99e-35	0.605318	0.00806971																			Myogenesis					1
Cryl1	CRYL1	-1.75026	3.12e-08	-2.12675	3.79e-12	-1.19881	8.81e-05	-1.58434	2.91569e-11	-1.44967	3.90287e-35																						0
Csad	CSAD	-1.842	2.34e-38	-2.18259	4.51e-77	-1.23541	2.35e-24	-1.17071	2.79196e-16	-1.77139	3.49012e-33													Xenobiotic Metabolism									1
Csdc2	CSDC2	-1.26155	3.55e-07	-1.34255	2.05e-05	-0.235911	0.505887	-0.131684	0.688089																								0
Csf1	CSF1	-1.29491	3.54e-22	-1.73611	8.14e-72	-1.9145	2.28e-85	-0.742344	1.3513e-11	0.0933948	0.369226	Tnfa Signaling Via Nfkb				Allograft Rejection		Il2 Stat5 Signaling							Inflammatory Response						Interferon Alpha Response		5
Csf2	CSF2	5.20256	1.76e-46	4.41078	5.9e-20	4.11208	1.25e-22	1.71424	5.3618e-18	0.806359	0.00379386	Tnfa Signaling Via Nfkb	Kras Signaling Up					Il2 Stat5 Signaling															3
Csgalnact1	0	1.28361	2.01e-27	1.52275	9.96e-42	1.88971	2.72e-67	1.66871	1.05955e-60	0.881574	4.44879e-06																		Coagulation		Interferon Alpha Response		2
Csn3	CSN3	1.41994	1.32e-06	1.29511	1.55e-05	2.1645	1.2e-14			1.79474	1.18104e-92																						0
Csrnp1	CSRNP1	1.13465	2.15e-15	0.762484	3.94e-08	0.346843	0.0290044	0.372975	0.0213667	0.945576	1.46187e-13																						0
Csrp1	CSRP1	-1.45388	2.46e-34	-2.45411	1.1e-152	-2.47374	7.88e-150	-0.644689	6.26517e-17	-0.44638	5.26565e-15								Complement										Coagulation				2
Cst3	CST3	-0.7053	2.36e-14	-1.16627	6.71e-48	-1.11959	2.26e-44	-0.437549	1.99316e-08	-1.03543	1.07266e-74																						0
Ctf1	CTF1	-0.709505	0.00920321	-1.02117	0.000374721	-0.20865	0.471072																					Myogenesis					1
Ctgf	0	-1.4475	4.78e-08	-2.98695	4.32e-31	-3.00431	3.13e-28																						Coagulation		Interferon Alpha Response		2
Cth	CTH	1.14153	2.51e-26	0.951814	1.24e-16	1.61953	1.46e-53	1.15328	1.23167e-09	0.698361	1.46032e-09						Mtorc1 Signaling			Apoptosis													2
Cthrc1	CTHRC1	-1.04418	1.01e-09	-2.2127	5.75e-34	-2.51822	2.11e-23																									Epithelial Mesenchymal Transition	1
Ctns	CTNS	-1.00498	1.26e-09	-1.10822	1.51e-10	-0.427183	0.00912984	-1.31571	1.09382e-22	-1.3048	5.07292e-37																						0
Ctps2	CTPS2	-1.22086	1.53e-25	-1.22264	1.28e-34	-0.414321	2.2e-05	-0.685635	3.86698e-14	-1.08043	3.72098e-17																						0
Ctse	CTSE	-0.384998	0.125824	-0.950245	0.000270426	-1.05845	5.9e-05	0.736303	0.000723487	-0.262813	2.91205e-06																		Coagulation				1
Ctsl	0	0.763582	2.15e-14	1.01139	5.76e-31	0.605646	9.64e-13	0.66621	2.96268e-17	0.375146	5.76248e-13																		Coagulation		Interferon Alpha Response		2
Ctso	CTSO	-1.96353	2.31e-21	-2.29991	1.72e-28	-1.02206	2.4e-07	-0.857565	1.02714e-11	-1.58616	1.80942e-23								Complement										Coagulation				2
Ctsw	CTSW	1.64509	1.41e-10	0.574429	0.0324855	-1.15733	5.12e-05																										0
Ctxn1	CTXN1	-1.51076	3.36e-11	-1.69241	3.87e-14	-0.670691	0.00258116	-0.302819	0.000811746	-0.692938	7.71646e-13																						0
Cxcl1	0	-0.75409	6.99e-05	-1.14122	1.04e-07	-1.63726	1.04e-13	-1.83785	1.30801e-29	-1.77864	3.9532e-34																		Coagulation		Interferon Alpha Response		2
Cxcl10	CXCL10	-2.06417	2.26e-15	-2.085	5.87e-16	-1.18849	2.35e-06	-1.7834	1.24813e-31	-1.41198	0.000224737	Tnfa Signaling Via Nfkb	Kras Signaling Up					Il2 Stat5 Signaling							Inflammatory Response					Interferon Gamma Response	Interferon Alpha Response		6
Cxcl12	CXCL12	-2.24522	1.28e-15	-3.31702	1.41e-30	-4.23338	6.72e-52	-1.89197	4.81929e-88													Estrogen Response Late										Epithelial Mesenchymal Transition	2
Cxcl15	0	-3.33755	9.39e-07	-6.76125	9.66e-26	-4.98341	6.15e-20																						Coagulation		Interferon Alpha Response		2
Cxcl16	CXCL16	-0.570019	0.0489409	-1.4461	4.28e-06	-1.1469	2.44e-05	-0.914586	3.69074e-14	-0.263283	0.00113011																						0
Cxcl5	0	-2.53713	2.19e-65	-2.84312	1.93e-93	-2.94428	4.86e-66	-0.991504	3.26925e-07	-2.10536	6.35654e-106																		Coagulation		Interferon Alpha Response		2
Cxcr6	CXCR6	-1.33507	8.36e-06	-1.60517	5.74e-06	-1.54943	0.000570393																		Inflammatory Response								1
Cygb	CYGB	-2.56535	1.66e-09	-3.46698	1.05e-17	-2.38302	2.04e-10																										0
Cyp1a1	CYP1A1	-1.62616	3.27e-09	-2.14492	4.31e-17	-3.2462	3.44e-36			-3.19033	5.45647e-09													Xenobiotic Metabolism									1
Cyp1b1	CYP1B1	-2.41433	1.78e-36	-2.69257	6e-33	-3.76722	8.59e-96	-1.21114	3.09715e-15	-2.33084	1.72106e-133																						0
Cyp26b1	CYP26B1	-2.9196	3.37e-19	-3.24421	4.85e-26	-1.87052	1.75e-05	-0.979278	3.26662e-09	-0.413536	0.102485											Estrogen Response Late											1
Cyp27a1	CYP27A1	-1.33505	3.12e-06	-1.10477	0.000493235	0.0275971	0.947766	-2.58131	1.32481e-33	-2.77402	1.07096e-13													Xenobiotic Metabolism									1
Cyp2s1	CYP2S1	-1.50209	1.43e-05	-1.47968	2.16e-06	-0.736921	0.019454	-3.52002	3.67224e-178	-2.73289	1.81295e-90													Xenobiotic Metabolism									1
Cyp2u1	CYP2U1	-0.891998	0.000817416	-1.6058	6.12e-11	-1.17658	1.27e-06																										0
Cyp39a1	CYP39A1	-1.68115	6.96e-21	-0.940211	1.53e-09	0.286494	0.0738181	-0.588142	2.28468e-07	-0.23799	0.0179054																Kras Signaling Dn						1
Cyp4f13	0	-1.25125	1.11e-09	-1.77816	1.02e-18	-0.777851	9.73e-05	-0.526743	0.000215809	-1.23248	7.16258e-23																		Coagulation		Interferon Alpha Response		2
Cyp4f17	0	-1.25269	3.61e-08	-1.54688	3.04e-10	-0.425562	0.0609663	-0.642513	0.000942295	-1.31004	3.20552e-08																		Coagulation		Interferon Alpha Response		2
Cyr61	0	-0.933305	2.29e-07	-2.30011	2.94e-47	-2.20568	1.8e-42					Tnfa Signaling Via Nfkb																	Coagulation		Interferon Alpha Response		3
Cyth4	CYTH4	1.7641	6.52e-18	1.62106	2.5e-12	1.83183	3.1e-18	2.10486	5.00035e-32	1.89617	1.46107e-09																						0
Cytip	CYTIP	-0.188647	0.426345	0.640895	0.000599806	1.6304	4.58e-21																										0
D0H4S114	0	-4.31341	1.2e-57	-4.46243	2.16e-65	-3.72029	4.74e-49																						Coagulation		Interferon Alpha Response		2
D10Wsu102e	0	1.33436	2.36e-43	1.27012	2.82e-42	0.410534	1.95e-05	0.731186	4.64343e-14	0.641723	9.64753e-21																		Coagulation		Interferon Alpha Response		2
D18Ertd653e	0	-0.743485	7.56e-05	-1.55161	1.14e-12	-1.27427	7.94e-10																						Coagulation		Interferon Alpha Response		2
D19Bwg1357e	0	1.1384	8.07e-32	1.11737	5.88e-35	0.472273	1.13e-07																						Coagulation		Interferon Alpha Response		2
D1Ertd622e	0	1.01577	2.06e-23	0.791446	1.44e-15	0.588517	1.4e-08	0.289629	0.00189362	-0.229641	0.000278023																		Coagulation		Interferon Alpha Response		2
D330023K18Rik	0	-0.795293	0.00917807	-1.18384	0.000319404	-0.622018	0.0515801																						Coagulation		Interferon Alpha Response		2
D330041H03Rik	0	-1.07668	0.000147378	-0.657582	0.016	-0.501999	0.0966531																						Coagulation		Interferon Alpha Response		2
D3Ertd751e	0	-1.00734	4.9e-06	-0.491775	0.0328956	-0.609532	0.00384564	-0.446805	0.0105438	0.0128127	1																		Coagulation		Interferon Alpha Response		2
D4Bwg0951e	0	-1.92435	9.06e-46	-2.72752	7.45e-103	-2.42612	4.69e-108																						Coagulation		Interferon Alpha Response		2
D630037F22Rik	0	-1.23111	3.41e-13	-0.943252	3.12e-09	-0.337026	0.0669718																						Coagulation		Interferon Alpha Response		2
D730005E14Rik	0	-1.29463	3.19e-06	-1.20882	7.26e-07	-0.768865	0.00055166																						Coagulation		Interferon Alpha Response		2
D730048J04Rik	0	1.43234	9.15e-07	1.74263	1.4e-09	1.67031	2.73e-09																						Coagulation		Interferon Alpha Response		2
D8Ertd82e	0	1.63597	1.1e-58	1.41878	5.92e-43	1.30356	5.49e-27																						Coagulation		Interferon Alpha Response		2
D930048N14Rik	0	0.957146	6.56e-08	1.1296	6.77e-13	1.35773	1.03e-18	1.20462	1.28777e-09	0.420109	0.000924005																		Coagulation		Interferon Alpha Response		2
Dact3	DACT3	-1.92029	1.36e-22	-2.21969	4.48e-26	-1.23861	9.76e-13																										0
Dagla	DAGLA	0.958159	9.56e-14	0.849022	3.58e-09	1.23628	2.53e-25	0.93249	3.53833e-22	0.40747	1.66881e-05																						0
Dbp	DBP	-1.06016	0.00997432	-1.34224	0.000587843	0.579801	0.142003	-0.893684	1.83814e-17	-1.99925	1.70104e-93															Uv Response Dn							1
Dcdc2c	DCDC2C	0.211964	0.390575	1.21006	7.11e-06	1.39977	0.000226985																										0
Dclk1	DCLK1	-1.4343	1.8e-08	-1.91626	5.85e-14	-1.91104	1.97e-13	-0.619705	0.10092																								0
Dcn	DCN	-0.971666	0.000389789	-0.715472	0.0216848	-1.43415	1.84e-07								Hypoxia					Apoptosis												Epithelial Mesenchymal Transition	3
Dcp1b	DCP1B	-1.05223	1.18e-05	-1.25476	7.54e-08	-0.518473	0.0218409	-0.651645	0.00650605	-0.342756	0.0707437																						0
Dcxr	DCXR	-1.22371	4.3e-06	-1.39809	5.78e-07	-0.324477	0.243731	-1.62863	8.8149e-17	-1.50776	3.28455e-28											Estrogen Response Late		Xenobiotic Metabolism									2
Ddah2	DDAH2	-1.8954	1.5e-43	-1.93494	3.5e-61	-0.513536	5.55e-06	-0.674572	5.61081e-16	-1.45478	4.39424e-50													Xenobiotic Metabolism									1
Ddb2	DDB2	-1.67017	4.2e-10	-1.32195	5.2e-08	-0.180894	0.503226	-0.289077	0.176661	-0.0361857	0.825973																						0
Ddit4	DDIT4	-1.25095	1.07e-09	-0.647091	0.00116019	0.633153	0.000903867	-0.542105	3.17309e-07	-1.01731	1.34716e-18				Hypoxia		Mtorc1 Signaling																2
Ddr1	DDR1	-0.987421	2.71e-17	-1.23666	1.31e-21	-0.709536	3.77e-07	-0.393041	2.21012e-06	-0.135283	0.0391267																						0
Ddx18	DDX18	1.12758	1.5e-43	1.16312	5.97e-51	0.479554	5.82e-09	0.684633	1.61947e-11	0.8492	6.6272e-44			Myc Targets V2																			1
Ddx21	DDX21	1.133	3.66e-39	1.17367	3.53e-39	0.315125	0.000505976	1.08068	1.23031e-35	1.10253	6.45606e-85																						0
Ddx26b	0	-1.10703	5.19e-09	-0.892976	2.22e-06	-0.441651	0.016856																						Coagulation		Interferon Alpha Response		2
Ddx58	DDX58	-1.30319	2.12e-27	-1.77792	1.16e-61	-1.22231	2e-32	-1.36178	1.91886e-36	-1.14045	1.80942e-23	Tnfa Signaling Via Nfkb																		Interferon Gamma Response			2
Decr2	DECR2	-1.06279	3.88e-11	-1.10687	2.13e-12	-0.504945	0.000739656	-0.886821	5.11202e-19	-1.19797	5.70928e-43																						0
Dennd1a	DENND1A	-1.25791	4.58e-27	-1.16597	9.15e-27	-0.738146	1.04e-12	0.165718	0.236014	-0.551365	0.000687846																						0
Dennd3	DENND3	-1.04769	1.81e-05	-1.19834	1.06e-07	0.800414	9.07e-06	-0.491075	0.000275988	-0.931673	1.99052e-10																						0
Denr	DENR	1.09512	2.25e-29	0.522829	1.2e-09	0.00343098	0.978645	0.530418	1.88372e-08	0.33629	5.18539e-05																						0
Depdc1b	DEPDC1B	-1.30085	1.86e-17	-0.554795	8.03e-05	0.126298	0.396017	0.310239	0.0125716	0.64544	5.97331e-10																						0
Dgat2	DGAT2	0.982978	2.27e-06	1.16377	7.5e-09	0.38515	0.0969022	-0.859956	1.47511e-10	-0.493578	1.19294e-13																						0
Dgka	0	-1.08876	3.93e-06	-1.28982	1.47e-07	-0.430583	0.0628047	-1.68927	8.15675e-28	-1.28481	1.90669e-20																		Coagulation		Interferon Alpha Response		2
Dhrs3	DHRS3	-3.74732	1.31e-38	-3.00872	3.69e-33	-1.06186	8.77e-07	-0.452312	0.00181525	-1.06065	6.92553e-53							Il2 Stat5 Signaling															1
Dhrs7	DHRS7	-1.70445	8.02e-22	-2.00342	1.03e-30	-1.18683	1.13e-13	-0.89592	2.75137e-10	-1.28879	2.63191e-57													Xenobiotic Metabolism									1
Dio3	DIO3	-1.0695	0.027232	-1.49639	0.00123604	-0.877629	0.0463325	-2.59195	4.56181e-34	-1.63196	1.39452e-28																						0
Dis3	DIS3	0.865625	3.27e-27	1.07787	3.34e-41	0.459465	1.06e-08	0.953812	9.45509e-22	0.996731	4.024e-39																						0
Dixdc1	DIXDC1	-2.56179	1.99e-61	-2.3803	5.54e-58	-0.769481	1.32e-09	-0.145144	0.31106																								0
Dkc1	DKC1	0.974726	1.83e-26	1.10256	4.25e-33	0.391743	3.96e-05	0.980096	3.8567e-27	0.91721	1.20039e-28																						0
Dkk2	DKK2	-0.616991	4.31e-12	-1.2124	3.89e-31	-0.99466	2.06e-20	0.604173	0.00754657																								0
Dkk3	DKK3	-0.819179	9.06e-05	-1.25158	2.33e-09	-0.618703	0.00125716																										0
Dlc1	DLC1	-1.58694	1.51e-10	-2.08855	1.94e-16	-2.0211	4.55e-15																			Uv Response Dn							1
Dleu2	0	-1.30079	4.75e-05	-0.73063	0.0190682	-0.800545	0.0145256																						Coagulation		Interferon Alpha Response		2
Dlk2	DLK2	-1.32852	5.45e-06	-1.76559	5.49e-11	-2.98853	1.61e-22	-1.87567	1.61893e-23	0.799444	7.25416e-19																Kras Signaling Dn						1
Dlx1	DLX1	-0.536135	0.0148542	-1.13383	8.96e-07	-0.835506	0.00165028	0.962081	0.00291867																								0
Dlx3	DLX3	-1.48636	9.11e-13	-1.17461	3.6e-08	-0.387148	0.0739717																										0
Dmpk	DMPK	-1.14569	1.3e-21	-0.926794	1.32e-15	-0.474912	0.000112049	-0.355179	0.00493346	0.700882	0.00702903																	Myogenesis					1
Dnajb4	DNAJB4	-1.00989	2.04e-24	-0.999099	2.78e-18	-0.495116	4.48e-07	-0.415475	5.56046e-06	-0.596851	6.63678e-12	Tnfa Signaling Via Nfkb																					1
Dnajc12	DNAJC12	-2.15827	1.71e-13	-2.02877	3.96e-14	-1.19631	3e-06	-1.34865	1.78789e-14	-1.70219	0.000148415											Estrogen Response Late											1
Dnase1l1	DNASE1L1	-1.15683	7.43e-07	-1.02298	8.97e-06	-0.0953734	0.705509	-0.829012	4.03706e-12	-1.21237	2.70348e-34																						0
Dnase2a	0	-1.0694	1.26e-12	-0.974738	6.8e-11	0.0285813	0.866815	-0.514724	3.28951e-08	-1.0029	1.58006e-23																		Coagulation		Interferon Alpha Response		2
Dnm1	DNM1	-1.05431	7.77e-21	-1.07136	8.26e-26	-0.491753	2.37e-06	-0.12252	0.495958	-0.296962	0.174079																						0
Dnm3os	0	-1.47276	7.4e-16	-1.80336	2.15e-23	-1.17657	3.08e-10																						Coagulation		Interferon Alpha Response		2
Doc2a	DOC2A	1.05041	1.17e-13	1.06702	9.94e-13	0.178296	0.325622																										0
Doc2g	0	0.905418	0.000130475	1.05042	3.06e-07	0.490271	0.0344857	0.443078	0.038635	0.396047	0.0119901																		Coagulation		Interferon Alpha Response		2
Dock8	DOCK8	0.694513	2.19e-12	1.13201	7.02e-36	1.62037	2.95e-72	2.65967	4.26032e-104	1.47992	1.15604e-37																						0
Dock9	DOCK9	0.640446	3.06e-09	0.742066	5.19e-11	1.21445	2.74e-37	0.283051	0.00184149	0.406395	6.83305e-11								Complement														1
Dok4	DOK4	-0.924259	4.08e-07	-1.01654	1.37e-05	-0.846942	2.15e-05	-0.895745	6.27524e-18	-0.620197	3.74557e-16																						0
Dopey2	0	-0.831896	4.6e-07	-1.20877	9.14e-15	-0.335628	0.0507493																						Coagulation		Interferon Alpha Response		2
Dpep1	DPEP1	-1.15	3.93e-11	-1.20586	4.61e-11	-0.382109	0.0331589																										0
Dpysl2	DPYSL2	-1.07851	1.88e-15	-0.602904	3.58e-06	0.30546	0.0112579	-0.0697056	0.535814	-0.0719217	0.595687																						0
Dram1	DRAM1	-0.432427	0.115856	-1.03508	3.49e-05	-0.671651	0.0164002	-2.32334	4.79563e-32			Tnfa Signaling Via Nfkb																					1
Dstn	DSTN	-0.429868	0.000420667	-0.915165	1.22e-15	-1.10088	1.2e-21	-0.513673	1.49633e-10	-0.310184	2.20349e-07																						0
Dtx3l	DTX3L	-1.76133	7.2e-29	-1.64182	1.43e-27	-0.788519	1.7e-08	-1.14108	1.44797e-31	-1.0718	1.48027e-36																						0
Dtx4	DTX4	-1.22441	4.45e-14	-1.65868	8.14e-43	-0.682431	8.72e-13	-0.861046	6.58426e-19	-1.16025	1.25016e-79																						0
Dub1	0	0.627392	0.0120593	1.53817	7.14e-12	1.82578	4.48e-18																						Coagulation		Interferon Alpha Response		2
Dub1a	0			1.94355	0.000360701	2.18417	0.000180706																						Coagulation		Interferon Alpha Response		2
Dub3	0			1.54396	0.0013903	1.83469	2.64e-05																						Coagulation		Interferon Alpha Response		2
Dusp1	DUSP1	-1.2011	8.78e-26	-2.13158	1.04e-74	-2.47598	3.92e-72	-0.845564	7.04497e-11	-1.14052	3.32313e-11	Tnfa Signaling Via Nfkb			Hypoxia											Uv Response Dn							3
Dusp2	DUSP2	2.50259	3.3e-25	2.48963	2.95e-24	1.86457	2.1e-13					Tnfa Signaling Via Nfkb		Myc Targets V2								Estrogen Response Late											3
Dusp4	DUSP4	0.948984	4.78e-14	1.07438	8.06e-21	1.4653	6.9e-39	0.584118	1.12443e-12	-0.318971	2.95421e-07	Tnfa Signaling Via Nfkb																					1
Dusp5	DUSP5	3.20887	1.09e-70	2.86308	3.62e-58	2.24451	6.45e-34	2.25952	5.19181e-146	1.61634	4.51475e-159	Tnfa Signaling Via Nfkb							Complement														2
Dusp6	DUSP6	1.1996	6.68e-14	0.962589	1.99e-10	1.19913	6.98e-15	1.98602	1.63115e-142	1.30721	1.97996e-119								Complement										Coagulation				2
Dusp8	DUSP8	-0.556006	8.54e-05	-1.2228	2.26e-16	-1.37256	2.99e-21	-1.21289	6.56907e-09	-0.558384	0.0167691																						0
Dusp9	DUSP9	1.92777	6.41e-70	2.16491	2.52e-97	1.91031	6.56e-68	0.892318	2.08954e-19	0.313672	0.00293649																						0
Dync2li1	DYNC2LI1	-1.29452	8.82e-09	-1.58199	3.27e-13	-0.558078	0.00844999	-0.877962	8.89609e-12	-1.34119	3.27502e-16																						0
Dyrk1b	DYRK1B	-1.00717	0.000123947	-1.01925	7.63e-06	-0.210521	0.412093	-0.87498	5.21957e-14	-2.19348	3.47738e-40																						0
Dyrk3	DYRK3	1.00112	1.4e-06	1.04967	5.3e-08	0.84975	3.04e-05	1.85319	2.86699e-47	0.525199	0.000512228					Allograft Rejection																	1
Dysf	DYSF	-1.15867	6.42e-13	-1.58214	2.76e-23	-1.2346	3.57e-15																										0
Dzip1	DZIP1	-1.44868	3.52e-10	-1.36009	1.52e-12	-0.435705	0.0206781	-0.655129	0.00240324																								0
E130012A19Rik	0	0.909627	8.66e-09	1.1609	8.22e-14	0.653329	0.000177403																						Coagulation		Interferon Alpha Response		2
E130307A14Rik	0	-1.78999	5.61e-10	-2.01096	4.06e-12	-1.0026	0.00053263																						Coagulation		Interferon Alpha Response		2
E130317F20Rik	0	-1.17875	3.94e-08	-1.26105	2.59e-08	-1.50026	3.94e-12																						Coagulation		Interferon Alpha Response		2
E2f8	E2F8	0.674087	1.17e-17	1.02268	6.67e-43	1.29211	9.32e-66	1.18628	9.15387e-41	1.18503	2.23856e-75																						0
E330013P06	0	-1.83288	3.12e-07	-2.48634	2.18e-11	-1.44177	5.23e-05																						Coagulation		Interferon Alpha Response		2
Eaf1	EAF1	1.68475	1.93e-82	1.35879	3.5e-62	0.659506	1.63e-14	1.09357	1.94549e-31	0.939834	1.74559e-52																						0
Ebf4	EBF4	-1.66711	1.24e-08	-2.21487	4.9e-13	-1.05472	0.000360002	-0.19404	0.449147																								0
Ebna1bp2	EBNA1BP2	1.07691	5.22e-35	0.965691	3.16e-27	0.348452	0.000179066	0.932624	7.01349e-26	0.720123	1.58836e-35																						0
Ebpl	EBPL	-0.907321	4.21e-05	-1.17754	3.94e-08	-0.840738	5.67e-05	-1.02407	2.52947e-09	-0.640951	4.20889e-07																						0
Ech1	0	-1.17819	3.82e-22	-1.14061	5.94e-28	-0.441484	2.17e-05	-1.8373	5.7748e-125	-1.53648	1.68412e-112																		Coagulation		Interferon Alpha Response		2
Ecscr	ECSCR	-0.527335	0.00354099	-1.16821	2.96e-08	-1.27651	3.77e-07	0.10009	0.533198	-0.0502998	0.804035																						0
Edn1	EDN1	-1.69179	7.7e-11	-2.10611	6.58e-19	-2.68667	2.06e-27			-2.0763	7.30551e-07	Tnfa Signaling Via Nfkb													Inflammatory Response		Kras Signaling Dn						3
Eef1e1	EEF1E1	1.44228	1e-38	1.3679	4.25e-36	0.745574	6.94e-11	1.03538	4.03452e-24	1.10665	1.67084e-39						Mtorc1 Signaling																1
Eef2k	EEF2K	-0.85693	3.53e-14	-1.08401	1.49e-21	-0.520284	3.82e-06	-0.665683	1.74841e-14	-0.889268	4.02792e-38																						0
Efemp1	EFEMP1	-1.19743	8.2e-10	-1.55607	8.89e-25	-1.11618	6.49e-13	-1.27916	0.000243704	-0.765332	3.36148e-42															Uv Response Dn							1
Efna4	EFNA4	-1.47481	1.33e-11	-1.41261	1.67e-10	-0.745918	0.00137446	-0.608256	7.10602e-09	-1.38795	3.77052e-36																						0
Egln3	EGLN3	0.364657	0.000644304	1.07792	2.02e-29	1.89633	2.94e-97	1.34598	5.41856e-09	0.976625	2.28115e-44						Mtorc1 Signaling																1
Egr1	EGR1	2.30711	5.89e-22	1.54076	4.01e-12	1.6232	1.33e-10	-0.110373	0.460861	-1.57169	1.19041e-77	Tnfa Signaling Via Nfkb																					1
Egr3	EGR3	3.01274	3.16e-47	2.70681	5.47e-41	2.5289	1.79e-29	0.463889	0.000456699	0.970586	4.04898e-12	Tnfa Signaling Via Nfkb								Apoptosis		Estrogen Response Late											3
Eid2b	EID2B	-0.891883	6.97e-05	-1.0186	9.65e-05	-0.202491	0.405944	-0.0307142	0.88935	-0.820105	0.00462776																						0
Eif2b3	EIF2B3	1.10381	3.49e-27	0.953834	6.96e-17	0.480285	0.000198026	0.979236	3.00827e-18	1.00616	6.43487e-21																						0
Eif4ebp1	EIF4EBP1	0.449081	9.27e-08	0.672761	1.02e-15	1.0545	2.19e-42	1.1893	2.09522e-34	0.488218	4.60992e-12																						0
Elovl6	ELOVL6	0.247963	0.129092	0.839598	1.23e-09	1.41071	2.47e-28	0.732122	1.81138e-21	0.564544	6.45899e-21						Mtorc1 Signaling																1
Elovl7	ELOVL7	-0.878366	0.00025598	-1.50197	2.18e-11	-1.20271	3.19e-06	-0.253848	0.0124179	-0.565271	2.05871e-10																						0
Emilin1	EMILIN1	-2.53608	4.82e-129	-2.58218	2.74e-142	-1.91722	2.88e-80																										0
Eml5	EML5	0.717348	4.84e-15	0.857082	1.05e-22	1.02084	1.39e-31	0.861388	1.89339e-13	0.863625	7.03782e-18																						0
Eno2	ENO2	-0.562795	0.024703	-1.04045	0.000105891	-0.344323	0.220097	0.27161	0.180925						Hypoxia					Apoptosis												Epithelial Mesenchymal Transition	3
Enox2	ENOX2	-1.04251	1.33e-06	-0.689533	0.000983357	-0.56248	0.00861418	-0.40021	0.000396088	-0.583389	5.62642e-10																						0
Enpp1	ENPP1	1.25547	3.2e-35	0.631095	1.92e-08	1.63973	1.37e-54	0.267398	0.0139739	0.0128042	0.857791							Il2 Stat5 Signaling															1
Enpp2	ENPP2	-1.81349	1.71e-31	-3.36205	1.36e-47	-3.09164	2.29e-24	-3.4169	2.74509e-141																								0
Enpp5	ENPP5	-2.01103	4.4e-12	-1.81271	5.2e-10	-0.542625	0.06323	-1.97952	2.63857e-42	-1.15154	1.92656e-39																						0
Enthd1	ENTHD1	3.04062	8.47e-32	2.92181	3.44e-28	2.62635	8.89e-24																										0
Eomes	EOMES	1.86866	8.25e-12	1.48755	1.77e-10			-0.330128	0.0827909	0.323359	0.048111							Il2 Stat5 Signaling															1
Epas1	EPAS1	-0.555661	0.00218932	-1.05522	6.7e-11	-0.213417	0.182607	-0.220444	0.258752	-0.0184592	0.843046																						0
Epb4	0	-1.05582	5.03e-15	-1.16456	6.3e-26	-1.28932	1.33e-29																						Coagulation		Interferon Alpha Response		2
Epha2	EPHA2	1.85106	2.47e-82	1.32873	3e-59	0.646353	9.11e-15	1.46408	1.47684e-72	1.31646	1.52293e-120													Xenobiotic Metabolism									1
Epha4	EPHA4	0.047915	0.79785	-0.253948	0.166635	-1.11996	1.71e-06	-0.472845	5.02048e-08	-0.644659	5.61653e-31																						0
Ephb3	EPHB3	-1.68229	4.76e-42	-1.73813	1.51e-45	-1.36316	3.85e-27	-1.35409	1.29075e-09	0.242439	0.0179225																	Myogenesis					1
Ephx1	EPHX1	-1.76119	4.19e-29	-2.00287	6.42e-39	-1.11	5.14e-10	-3.00292	7.37428e-147	-2.69459	6.55988e-251													Xenobiotic Metabolism									1
Eps8	EPS8	0.697749	1.56e-16	0.949637	7.64e-35	1.18446	3.87e-50	0.676878	1.31656e-18	0.711858	1.82433e-39																						0
Erap1	ERAP1	-0.935841	2.19e-14	-1.35959	2.88e-64	-1.16377	1.22e-48	0.0904845	0.425824	-0.0999228	0.268967																						0
Ercc1	ERCC1	1.78214	1.76e-73	1.73771	4.16e-82	1.03063	2.05e-25	0.797475	4.07268e-17	0.951054	2.32233e-40																						0
Ereg	EREG	2.4176	7.98e-92	1.59205	9.83e-49	0.441388	0.000500649	1.70002	1.03228e-38	1.69646	8.6741e-69					Allograft Rejection				Apoptosis					Inflammatory Response								3
Errfi1	ERRFI1	1.69488	4.32e-31	1.20603	2.25e-19	1.01009	1.61e-13	0.335559	2.05402e-05	0.771419	1.75998e-48				Hypoxia																		1
Esco2	ESCO2	-1.1082	2.43e-19	-0.710824	1e-09	-0.408416	0.000517853	0.551115	2.32149e-07	0.103335	0.233978																						0
Esrra	ESRRA	1.0231	1.18e-21	0.83776	8.21e-15	0.609166	1.24e-07	0.34433	0.000418132	-0.118311	0.101703																						0
Etfdh	ETFDH	-1.07204	2.41e-33	-1.02678	2.44e-31	-0.909152	6.88e-28	-1.14503	4.34661e-42	-1.12796	5.66443e-69													Xenobiotic Metabolism									1
Etv1	ETV1	-0.315818	0.0154014	0.198514	0.11394	1.00657	2.7e-22	1.45447	1.93321e-29				Kras Signaling Up																				1
Etv4	ETV4	1.39415	5.82e-23	1.51476	6.58e-30	1.83349	3e-43	2.13171	3.35273e-133	1.54123	7.61914e-88							Il2 Stat5 Signaling															1
Etv5	ETV5	0.956763	2.85e-10	1.1516	5.77e-16	1.80804	4.8e-40	1.8678	2.7779e-69	0.964137	2.39479e-35		Kras Signaling Up																				1
Evi2a	EVI2A	2.67271	1.94e-37	1.99906	4.58e-23	1.47874	1.04e-13	2.35912	7.79302e-12																								0
Evi5l	EVI5L	-0.985559	1.23e-06	-1.22518	1.34e-10	-0.430818	0.0229522	-0.795868	2.48476e-08	-0.556096	4.05845e-06																						0
Exd1	EXD1	-1.37151	1.02e-07	-1.30847	7.97e-08	-0.470192	0.0694875	0.0602086	0.706871	0.0884811	0.623776																						0
Eya2	EYA2	1.40718	2.91e-06	1.73953	2.51e-08	2.33886	4.24e-18	0.0064576	0.957861	0.525708	6.34991e-18																						0
Eya4	EYA4	-2.19546	3.06e-29	-1.98789	7.74e-25	-1.45919	2.73e-14																										0
F2rl1	F2RL1	1.22905	1.98e-06	1.11521	6.88e-08	1.21936	8.52e-07	1.09906	5.41869e-38	0.782322	2.5394e-32	Tnfa Signaling Via Nfkb																					1
Fabp3	FABP3	-0.687185	0.0184278	-1.16859	0.00274491	-0.47901	0.142794																					Myogenesis					1
Fabp4	FABP4	-1.12524	0.0200804	-1.42053	0.00232434	-0.646117	0.111534																										0
Fads2	FADS2	-1.04659	3.53e-10	-0.943901	1.26e-07	0.581061	0.000204776	0.00705001	0.943621	0.382513	2.36661e-11						Mtorc1 Signaling																1
Fam105a	0	-2.66692	1.13e-06	-2.9153	6.51e-10	-2.81935	5.31e-09																						Coagulation		Interferon Alpha Response		2
Fam110c	FAM110C	0.879651	3.55e-18	0.845089	3.68e-18	1.05248	1.08e-26	2.15965	4.46676e-114	0.42954	8.85807e-09																						0
Fam113b	0	0.66222	1.61e-05	0.866168	2.81e-10	1.27334	3.88e-22																						Coagulation		Interferon Alpha Response		2
Fam114a1	FAM114A1	-1.1572	1.66e-16	-2.44912	8.32e-60	-1.03066	2.27e-12	-0.325129	0.00100762	-0.441166	2.75599e-08																						0
Fam115a	0	-1.03398	6.3e-07	-1.28693	3e-09	-0.48118	0.0208176																						Coagulation		Interferon Alpha Response		2
Fam122b	0	-1.02508	2.05e-09	-0.414267	0.0156781	0.0758705	0.671873	-0.173178	0.246814	0.183666	0.216691																		Coagulation		Interferon Alpha Response		2
Fam123b	0	-1.01838	1.58e-11	-0.690259	1.52e-06	0.126578	0.422285																						Coagulation		Interferon Alpha Response		2
Fam125b	0	-0.773587	7.27e-09	-1.00776	8.99e-18	-0.578394	4.33e-07																						Coagulation		Interferon Alpha Response		2
Fam129a	0	-0.944584	8.19e-08	-1.05121	2.48e-19	-0.0515951	0.735162	-1.42343	1.43128e-38	-0.517153	3.8904e-19																		Coagulation		Interferon Alpha Response		2
Fam13b	FAM13B	-0.0903379	0.416189	-0.380961	4.33e-06	-1.27161	4.75e-51	0.0782413	0.475185	-0.315543	2.91084e-06																						0
Fam158a	0	-1.36157	2.99e-05	-1.21147	0.000267216	0.018495	0.979583																						Coagulation		Interferon Alpha Response		2
Fam160a1	FAM160A1	-1.14202	7.8e-15	-0.857055	2.35e-09	-0.0399385	0.798298	-0.835934	1.56771e-11	-0.419798	0.00150327																						0
Fam164a	0	-1.69522	3.87e-63	-2.01558	1.06e-86	-1.61184	8.26e-56																						Coagulation		Interferon Alpha Response		2
Fam168a	FAM168A	-1.13929	1.59e-40	-1.25687	3.13e-52	-0.775315	6.83e-22	-0.0922149	0.307386	-0.491227	3.46393e-11																						0
Fam171b	FAM171B	-1.97534	5.06e-20	-2.21639	6.65e-25	-1.10652	1.07e-07	-0.827704	1.4873e-15	-0.211543	0.617128																						0
Fam173a	0	-1.0381	4.35e-15	-0.916103	7.79e-14	-0.36268	0.00466933	-0.245044	0.0418707	-0.394422	9.67875e-06																		Coagulation		Interferon Alpha Response		2
Fam174a	FAM174A	-0.774121	6.69e-06	-1.06582	3.1e-08	-0.695971	5.47e-05	-0.36973	0.00650492	-0.34025	0.0207221																						0
Fam189b	FAM189B	-1.02787	3.88e-09	-0.915756	5.07e-06	-0.186038	0.390486	-0.192922	0.0293161	-0.192224	0.107899																						0
Fam195a	0	1.15108	1.43e-11	1.1779	2.03e-12	0.525717	0.00596299																						Coagulation		Interferon Alpha Response		2
Fam198b	0	-2.17056	1.31e-15	-2.30701	1.09e-17	-1.64565	3.12e-09																						Coagulation		Interferon Alpha Response		2
Fam26e	0	-2.46552	8.96e-20	-2.80593	1.89e-22	-2.07511	7.58e-14																						Coagulation		Interferon Alpha Response		2
Fam46b	0	-1.81918	8.92e-11	-1.77781	1.16e-11	-0.591679	0.0247797																						Coagulation		Interferon Alpha Response		2
Fam63b	0	-1.42571	3.64e-34	-1.29388	9.88e-25	-0.203592	0.0718429																						Coagulation		Interferon Alpha Response		2
Fam69b	0	-0.644163	0.000855478	-1.47409	4.83e-13	-0.914289	6.21e-06																						Coagulation		Interferon Alpha Response		2
Fam69c	0	-4.09144	3.02e-27	-3.76099	8.27e-24	-4.09741	1.34e-29																						Coagulation		Interferon Alpha Response		2
Fam71f2	FAM71F2					1.30832	0.000121829			2.09582	2.14622e-07																						0
Fam78b	FAM78B	2.33944	8.15e-21	2.54219	5.88e-26	2.18537	4.75e-18	2.8211	1.69483e-32	1.96732	6.93128e-27																						0
Fam83f	FAM83F	1.18531	6.73e-15	1.15459	1.98e-15	0.965914	1.29e-11	1.04329	8.51312e-07	1.10588	2.63332e-36																						0
Fam83g	FAM83G	1.65162	1.24e-51	1.3827	1.2e-34	1.27305	1.05e-27	0.223978	0.022006	0.0226337	0.802467																						0
Fam84a	0	1.9397	0.00021912	1.95345	0.000538223	1.28535	0.0406705																						Coagulation		Interferon Alpha Response		2
Fancg	FANCG	-1.4256	3.51e-20	-1.14445	1.92e-14	-0.457329	0.00141422	0.0704933	0.725984	0.140006	0.397185																						0
Fanci	FANCI	-1.05566	1.22e-23	-0.596271	2.49e-08	-0.455139	6.6e-06	0.15118	0.140945	0.438336	1.77543e-06																						0
Fas	FAS	-3.00558	1.12e-29	-3.40783	1.52e-34	-3.18056	6.17e-34	-4.01704	2.70907e-23							Allograft Rejection				Apoptosis				Xenobiotic Metabolism						Interferon Gamma Response		Epithelial Mesenchymal Transition	5
Fasn	FASN	0.933545	7.48e-19	1.25627	8.29e-44	0.983065	3.22e-29	1.16926	7.72989e-43	0.947817	9.16683e-37																						0
Fat1	FAT1	-0.621999	1.76e-05	-1.02551	6.85e-15	-1.36096	1.5e-26	0.196698	0.0163967	0.16816	0.0426069																						0
Fat2	FAT2	1.67254	2.56e-08	1.67	2e-07			2.0205	6.73114e-19	2.50207	4.70459e-75																						0
Fat4	FAT4	-2.54727	8.83e-78	-3.10723	1.97e-108	-3.42682	2.72e-128	-0.162782	0.584046																								0
Fblim1	FBLIM1	-0.773984	2.18e-14	-1.09614	1.71e-21	-0.476138	7.79e-09	0.0782423	0.395317	-0.53183	4.51474e-09																						0
Fbln5	FBLN5	-0.996498	9.94e-19	-2.61936	3.67e-157	-3.8131	3.48e-86																			Uv Response Dn						Epithelial Mesenchymal Transition	2
Fbn1	FBN1	-1.09014	2.79e-21	-1.43541	1.47e-38	-1.38122	1.44e-30	-0.570234	0.0313899														Apical Junction						Coagulation			Epithelial Mesenchymal Transition	3
Fbxl20	FBXL20	-1.47212	9.62e-33	-1.63389	1.53e-34	-0.0532824	0.737871	-0.508199	3.58142e-05	-1.41909	1.50514e-90																						0
Fbxo10	FBXO10	-1.26338	8.1e-18	-1.1376	2.31e-18	0.030722	0.832459	-0.428437	0.000111547	-1.22208	3.61142e-12																						0
Fbxo2	FBXO2	-1.30253	1.65e-09	-1.74845	3.55e-14	-1.17528	4.01e-08	-2.4005	7.36243e-25	-0.349755	0.315218																						0
Fbxo24	FBXO24	-1.0294	2.07e-05	-0.568967	0.012684	-0.433606	0.0650523	-0.26339	0.0859716	-0.0693953	0.718123																						0
Fbxo32	FBXO32	-1.97532	3.69e-30	-2.11049	1.27e-39	-1.31329	1.98e-19	-0.91875	4.34826e-11	-2.25541	7.41861e-42																						0
Fbxo36	FBXO36	-0.974826	0.00160889	-1.05682	0.0012575	-0.0923141	0.830942	-1.35204	5.7201e-12																								0
Fbxo44	FBXO44	-2.01055	3.97e-14	-1.9507	3.79e-10	-1.22857	2.88e-05	-1.1514	2.88089e-09																								0
Fcgrt	0	-2.17828	3.37e-28	-3.10566	1.49e-40	-1.14187	1.61e-09	-1.45953	8.94736e-15	-3.35698	2.01401e-10																		Coagulation		Interferon Alpha Response		2
Fdft1	FDFT1	-1.15968	3.04e-30	-0.949421	1.74e-23	0.316455	0.000592961	0.0722793	0.427478	0.375661	1.189e-09											Estrogen Response Late											1
Fgd3	FGD3	-1.1788	2.59e-11	-1.9551	1.4e-83	-2.36826	4.5e-134	-0.221086	0.0629407	-0.138843	0.0325177																						0
Fgd6	FGD6	0.630563	4e-08	0.842321	1.27e-15	1.14349	1.98e-28	0.0522733	0.593359	0.185121	0.00479854																						0
Fgf10	FGF10	-1.53731	0.00834454	-1.7016	0.00264158	-2.2706	2.45e-05																										0
Fgf18	FGF18	-1.18377	0.00147917	-1.75551	2.09e-06	-3.55475	9.43e-16																										0
Fgf2	FGF2	0.422417	0.207579	-0.77537	0.0374853	-1.35553	0.0049353	2.97293	1.20708e-43																			Myogenesis				Epithelial Mesenchymal Transition	2
Fgf7	FGF7	-1.97939	2.98e-11	-1.69728	3.87e-08	-2.34717	5.79e-17																										0
Fgfbp1	FGFBP1			3.02875	1.13e-06			-2.14797	8.10671e-47	0.299763	0.1326																						0
Fggy	FGGY	-1.21215	1.22e-08	-1.13151	8.53e-07	-0.23146	0.307599	-0.635475	0.000361075	-0.858339	0.0187151																Kras Signaling Dn						1
Fhdc1	FHDC1	1.25895	1.68e-13	0.676637	0.000206155	0.575731	0.00393655	0.775391	1.41057e-15	0.96462	4.59789e-21																						0
Fhl1	0	-1.53844	6.36e-08	-3.63731	3.47e-28	-5.34111	7.92e-44			-2.77818	3.64503e-10																		Coagulation		Interferon Alpha Response		2
Fhl5	FHL5	-3.47512	1.29e-23	-5.813	1.72e-38	-6.33473	7.37e-41																										0
Fhod3	FHOD3	-1.38935	2.11e-09	-0.859247	9.99e-06	-0.29803	0.106168	0.522475	0.0015735	-0.0615291	0.884017																						0
Figf	0	-1.60501	1.11e-12	-1.0735	3.1e-07	-0.762773	0.000238991																						Coagulation		Interferon Alpha Response		2
Filip1l	FILIP1L	-1.31275	1.49e-28	-2.29036	8.01e-82	-1.98393	2.81e-64	-0.702136	7.41287e-10	-0.163139	0.0148495																						0
Fkbp11	FKBP11	1.58123	6.23e-22	0.878313	7.58e-10	0.609218	5.4e-05	0.957869	4.79537e-16	1.11897	2.10812e-20																						0
Fkbp14	FKBP14	-0.288167	0.142541	-1.18454	7.93e-09	-0.35837	0.0772694	-0.640129	1.87275e-05	-0.579735	0.000474083																						0
Fkbp1b	FKBP1B	-0.879716	0.0021822	-1.20223	1.32e-05	-0.110771	0.721659																					Myogenesis					1
Flna	FLNA	-0.526389	4.12e-08	-0.88415	1.07e-26	-1.05893	2.19e-37	0.541001	5.09521e-12	0.524434	3.91475e-19					Allograft Rejection																Epithelial Mesenchymal Transition	2
Flot1	FLOT1	-0.946996	4.33e-08	-1.05857	8.08e-17	0.43974	4.81e-05	0.288005	0.00194425	-0.409915	1.26261e-08																						0
Flrt2	FLRT2	1.50218	9.43e-05	1.26856	0.000544479	1.33499	0.000484632	0.109084	0.436107																								0
Flt3l	0	-1.03273	0.000170276	-1.01104	3.64e-06	-0.301282	0.196767	-0.454435	0.0207824	0.0626008	0.69886																		Coagulation		Interferon Alpha Response		2
Fmnl1	FMNL1	0.0781906	0.832368	0.334807	0.333383	1.05562	3.74e-05	-0.0138329	0.888889	0.598039	1.26641e-15																						0
Fn1	FN1	-0.473812	6.71e-06	-1.37552	3.93e-50	-1.38014	2.57e-34	1.17068	2.43164e-33	-0.2986	9.18834e-05								Complement										Coagulation			Epithelial Mesenchymal Transition	3
Fos	FOS	-0.378583	0.0869949	-0.526039	0.00724489	-1.20714	3.54e-08	-1.41399	7.88306e-12	0.237084	0.037378	Tnfa Signaling Via Nfkb			Hypoxia							Estrogen Response Late											3
Fosb	FOSB	2.05187	1.86e-16	1.94881	2.06e-15	1.91421	1.01e-14	1.03293	1.39382e-16	1.21709	1.55058e-13	Tnfa Signaling Via Nfkb																					1
Fosl1	FOSL1	1.70415	6.01e-65	1.4942	1.05e-54	0.98016	1.52e-21	2.43608	2.1951e-118	2.30054	5.84447e-250	Tnfa Signaling Via Nfkb																					1
Fosl2	FOSL2	-0.657319	1.82e-09	-1.1114	1.29e-45	-1.31198	6.98e-64	-1.00975	1.27159e-38	-0.498573	9.43931e-16	Tnfa Signaling Via Nfkb			Hypoxia																		2
Foxd1	FOXD1	-0.932966	1.5e-05	-1.00542	1.68e-05	-0.740042	0.000682767	-0.256901	0.0960341	-0.274321	0.504508																						0
Foxn1	FOXN1	1.11141	0.000623571							1.9755	2.19545e-16																						0
Foxn3	FOXN3	-1.56839	1.29e-13	-1.59841	2.5e-13	-0.565365	0.0092769	-0.950819	4.85076e-24	-1.60466	6.48281e-101																						0
Foxq1	FOXQ1	-1.2193	1.07e-07	-1.3822	4.64e-11	-1.33347	1.74e-11	-1.99771	8.62422e-75	-1.88562	6.96546e-122																						0
Foxred2	FOXRED2	-0.83926	9.25e-06	-1.29882	5.86e-14	-1.14021	2.39e-11	-0.988502	1.20825e-19	-0.99947	4.22401e-16																						0
Frat2	FRAT2	-1.21588	1.55e-05	-0.871195	0.000587843	-0.11358	0.729225	-0.319297	0.0398657	-1.03142	9.51659e-30																						0
Fscn1	FSCN1	-1.13744	6.57e-37	-1.14591	1.45e-50	-1.16582	2.56e-49	0.179378	0.0360636	0.215859	0.00109938												Apical Junction										1
Fst	FST	1.65896	1.19e-34	1.37172	1.68e-20	0.358833	0.142329	1.71736	3.68775e-39	1.49329	7.07786e-17																	Myogenesis					1
Fstl1	FSTL1	-1.4602	1.18e-30	-2.49852	2.44e-115	-2.46529	3.76e-106	-0.498685	5.2303e-05												Angiogenesis											Epithelial Mesenchymal Transition	2
Ftsj3	FTSJ3	1.03948	1.54e-34	0.987925	2.09e-32	0.223896	0.0118467	0.808277	3.15486e-22	0.740276	5.43822e-41																						0
Ftsjd1	0	1.07968	9.47e-20	0.840454	3.53e-12	0.0753813	0.656362																						Coagulation		Interferon Alpha Response		2
Fuca2	FUCA2	-1.39009	9.65e-07	-1.34903	5.4e-07	-0.108843	0.811456	-1.53233	3.58751e-24	-0.771315	4.28431e-18																						0
Fut10	FUT10	-1.2199	5.31e-08	-1.1121	5.9e-07	-0.0730685	0.771047	-0.0591037	0.612585	-0.331017	0.0144313																						0
Fut4	FUT4	1.03935	0.000199045	0.677712	0.0106324	0.751026	0.000887371	0.367873	0.0899514	-0.76766	1.47219e-10	Tnfa Signaling Via Nfkb																					1
Fut8	FUT8	0.541049	1.75e-09	0.580345	1.04e-12	1.02008	9.85e-37	0.587083	5.83317e-13	0.180439	0.00808976																						0
Fuz	FUZ	-1.45596	1.47e-11	-1.51526	4.5e-14	-1.0544	7.84e-08	-1.31579	4.9872e-23	-1.33691	3.35793e-14																						0
Fxyd5	0	1.02883	1.87e-21	0.77256	7.05e-13	0.178259	0.148576	1.22219	2.52979e-26	1.32045	1.32357e-33																		Coagulation		Interferon Alpha Response		2
Fyb	0					1.79521	6.59e-08	0.189419	0.181147	0.0658504	0.634303																		Coagulation		Interferon Alpha Response		2
Fzd1	FZD1	-1.96712	3.17e-111	-2.01799	8.45e-105	-2.15564	4.39e-69	-0.0143296	0.908251	0.596841	1.63354e-12																						0
Fzd2	FZD2	-1.93665	1.17e-91	-2.03945	2.85e-111	-1.40047	5.77e-58	-0.664576	1.94922e-11	-0.709108	1.56257e-06															Uv Response Dn							1
Fzd4	FZD4	-1.03587	1.83e-07	-1.12101	3.86e-09	-0.563051	0.00354904	2.21508	3.44986e-59	0.527073	6.62159e-06																						0
Fzd6	FZD6	-1.03433	5.91e-09	-1.25164	6.02e-15	-1.38328	2.09e-16	-0.0995526	0.323656	-0.198787	0.114866																						0
Fzd7	FZD7	-1.32833	1.63e-51	-1.51127	4.45e-77	-1.29285	1.42e-50	-0.454722	7.1677e-05	-0.539199	2.0106e-12																						0
Fzd8	FZD8	-0.560645	0.0169279	-1.20113	3.43e-07	-0.871513	0.000430123	0.0946192	0.721919																							Epithelial Mesenchymal Transition	1
Fzd9	FZD9	1.60247	7.02e-09																														0
Gab1	GAB1	-1.05984	2.81e-11	-1.31872	5.16e-16	-0.956832	1.71e-09	-0.819086	9.01173e-13	-1.17597	1.20508e-13																						0
Gabre	0	-1.13015	0.000139279	-1.19337	3.04e-05	-0.86822	0.0108707	-0.170841	0.225106	-1.05104	2.6989e-11																		Coagulation		Interferon Alpha Response		2
Gad2	GAD2			4.42566	1.5e-18	4.52672	4.68e-18																										0
Gadd45a	GADD45A	-1.21091	0.000111714	-1.62283	2.76e-08	-0.150917	0.664927	0.553203	0.00149912	-0.345353	0.0224357	Tnfa Signaling Via Nfkb								Apoptosis												Epithelial Mesenchymal Transition	3
Gadd45b	GADD45B	-0.552568	2.38e-05	-1.33965	1.16e-21	-1.59096	7.53e-37	-0.671601	6.03911e-08	-1.28757	4.62711e-25	Tnfa Signaling Via Nfkb						Il2 Stat5 Signaling		Apoptosis								Myogenesis				Epithelial Mesenchymal Transition	5
Gadd45g	GADD45G	-0.963743	1.75e-10	-1.19804	4.99e-19	-1.03184	9.62e-14	0.416345	0.00257803	1.30097	1.4667e-34		Kras Signaling Up																				1
Galk2	GALK2	-1.26833	2.07e-32	-1.27852	7.23e-37	-0.848612	1.15e-17	-1.04693	9.06236e-34	-0.703321	3.44606e-22																						0
Galm	GALM	-1.37936	2.76e-12	-1.17184	4.52e-10	-0.436728	0.0181016	-1.74475	3.43082e-23	-1.41414	1.62813e-48							Il2 Stat5 Signaling															1
Galnt3	GALNT3	1.04317	4.03e-05	0.687834	0.00525594	1.42093	3.63e-12	1.33412	1.91565e-36	0.999915	1.54627e-48		Kras Signaling Up																				1
Galntl4	0	-1.82136	1.78e-12	-3.25117	2.8e-21	-3.27445	2.93e-25																						Coagulation		Interferon Alpha Response		2
Gamt	GAMT	-2.36998	2.79e-33	-2.11313	1.69e-31	-1.01622	1.34e-09	-0.352147	0.00453167	-1.39741	4.00672e-28												Apical Junction				Kras Signaling Dn						2
Ganc	GANC	-1.03686	4.64e-06	-0.629925	0.00535881	-0.344553	0.139345	-0.945632	1.55601e-12	-0.969906	2.17521e-16																						0
Gap43	GAP43	2.31073	6.67e-12	1.84496	3.12e-09	0.746761	0.0478213	2.42648	6.96922e-13																								0
Gart	GART	0.976042	4.63e-29	1.1086	1.11e-40	0.658409	3.38e-14	0.991718	2.16717e-27	1.03399	7.99445e-80													Xenobiotic Metabolism									1
Gas1	GAS1	-1.64213	1.51e-42	-1.22354	6.58e-26	-0.257825	0.0208383	1.215	2.57341e-28	-0.704915	0.000504898																					Epithelial Mesenchymal Transition	1
Gbas	0	-0.92339	1.5e-16	-1.10099	1.05e-33	-0.544787	1.12e-09																						Coagulation		Interferon Alpha Response		2
Gbp1	0	-3.69599	1.14e-37	-3.78415	3.97e-48	-2.72677	6.04e-32																						Coagulation		Interferon Alpha Response		2
Gbp2	GBP2	-3.6537	1.2e-30	-4.02327	1.03e-84	-2.90812	4.19e-49	-1.73359	3.87739e-26							Allograft Rejection															Interferon Alpha Response		2
Gbp3	0	-3.55387	4.28e-31	-3.15335	1.93e-29	-2.43931	2.53e-19	-1.90866	2.13051e-14																				Coagulation		Interferon Alpha Response		2
Gbp7	0	-3.48922	1.13e-37	-3.06014	9.41e-33	-1.28832	5.44e-09	-1.22564	7.65483e-12																				Coagulation		Interferon Alpha Response		2
Gbp9	0	-3.22787	3.66e-39	-3.60065	8.43e-52	-2.33768	4.12e-25	-1.14246	1.48738e-14	-0.691437	1.03575e-05																		Coagulation		Interferon Alpha Response		2
Gch1	GCH1	0.728342	2.83e-06	0.348649	0.0286171	1.20032	3.34e-21	-0.219953	0.186946	0.318184	6.43683e-06	Tnfa Signaling Via Nfkb								Apoptosis				Xenobiotic Metabolism	Inflammatory Response					Interferon Gamma Response			5
Gcnt2	GCNT2	1.76442	7.26e-66	1.44764	1.28e-55	1.14538	2.64e-33	0.915152	1.58098e-20	0.579449	1.25018e-22				Hypoxia									Xenobiotic Metabolism									2
Gdap10	0					1.10545	1.99e-05																						Coagulation		Interferon Alpha Response		2
Gdf15	GDF15	0.626967	0.178541	-0.00773695	0.993646	1.06446	0.0243163	1.44033	1.55195e-05																								0
Gdpd3	GDPD3	-0.8964	3.94e-08	-1.02594	2.96e-14	-0.40876	0.00536243			-0.177465	0.614307																						0
Gemin5	GEMIN5	1.00656	8.21e-28	1.01306	4.5e-32	0.422235	2.64e-06	0.791682	5.57925e-20	0.684045	2.83429e-25																						0
Gfra1	GFRA1	1.27388	3.56e-09	1.74401	2.07e-09	2.30419	2.62e-17	0.0814652	0.57741																								0
Ggct	GGCT	3.4247	2.79e-219	3.04864	3.52e-92	2.12368	1.51e-32	3.06406	1.63022e-46	0.930484	5.86636e-10																						0
Ggcx	GGCX	-0.698475	2.85e-10	-1.00969	2.59e-21	-0.943691	1.11e-15	-0.804127	3.34408e-14	-0.870159	4.25524e-17																						0
Ggt1	GGT1	-1.38397	5.38e-09	-1.56418	9.94e-11	-0.608262	0.00919392																										0
Gjb3	GJB3	1.00566	0.000183492	0.490854	0.0394288	0.17093	0.57009	1.58299	6.80146e-41	1.30871	1.46963e-71											Estrogen Response Late											1
Glb1l	GLB1L	-0.94136	2.51e-06	-1.0603	5.43e-08	-0.678508	0.000502446	-0.293991	0.0338107	-0.0571463	0.769624																						0
Glipr2	GLIPR2	-0.518815	0.00656071	-1.23177	6.81e-12	-0.545408	0.00295897	0.922212	0.00261662									Il2 Stat5 Signaling															1
Glis1	GLIS1	-2.10676	1.66e-10	-2.71471	5.27e-19	-3.36075	1.25e-27	-0.0256291	0.954963																								0
Glrb	GLRB	-1.67466	5.11e-09	-1.88478	6e-11	-1.51962	3.85e-08	-0.896689	0.00270253																								0
Glrp1	0	1.2202	3.52e-06	1.98724	3.52e-16	2.83965	7.37e-33	2.26646	2.86143e-61																				Coagulation		Interferon Alpha Response		2
Glt28d2	0	-1.14355	3.17e-06	-0.637999	0.00859122	-0.127795	0.667654	-1.56512	1.80244e-15	-0.785979	0.00508419																		Coagulation		Interferon Alpha Response		2
Glt8d1	GLT8D1	-1.15952	5.71e-19	-1.17849	6.11e-21	-0.551679	9.38e-06	-0.210542	0.125693	-0.15073	0.278228																						0
Glt8d2	GLT8D2	-1.82273	2.61e-09	-1.41363	4.13e-08	-0.377689	0.19327	0.00406412	1																								0
Glyctk	GLYCTK	-1.37226	0.000617499	-1.09722	0.00354242	-1.23207	0.00157501	-0.555273	0.0488345	-0.546419	0.105206																						0
Gm1045	0	2.57088	5.93e-19	2.01978	1.04e-12	1.04535	0.00120221																						Coagulation		Interferon Alpha Response		2
Gm10560	0	-1.30706	0.000131051	-1.15858	0.00073141	0.224247	0.538431																						Coagulation		Interferon Alpha Response		2
Gm10696	0			3.87684	3.92e-12	4.27439	1.17e-13																						Coagulation		Interferon Alpha Response		2
Gm10818	0	-0.784793	0.00357438	-1.11895	2.92e-05	-1.43688	5.59e-06																						Coagulation		Interferon Alpha Response		2
Gm10825	0					2.87318	1.31e-33																						Coagulation		Interferon Alpha Response		2
Gm12238	0	1.25827	0.00399756	1.09152	0.0188744	1.25401	0.0039824																						Coagulation		Interferon Alpha Response		2
Gm12794	0			4.50624	1.75e-10	4.61841	5.5e-14																						Coagulation		Interferon Alpha Response		2
Gm12942	0	-0.871303	0.000353052	-1.11266	8.21e-06	-0.106513	0.705105																						Coagulation		Interferon Alpha Response		2
Gm13375	0	-1.31722	3.34e-05	-1.0916	0.00185534	-0.0581254	0.893379																						Coagulation		Interferon Alpha Response		2
Gm14137	0	1.07674	2.98e-18	0.78651	7.02e-11	0.247529	0.0744697	-0.132765	0.291881	-0.0192782	0.848973																		Coagulation		Interferon Alpha Response		2
Gm14492	0	-0.859425	0.0105818	-1.40968	3.96e-05	-0.948847	0.00526909																						Coagulation		Interferon Alpha Response		2
Gm15645	0	1.05938	2.51e-06	1.00613	0.000183194	1.14751	2.18e-07																						Coagulation		Interferon Alpha Response		2
Gm16516	0	1.77765	4.7e-23	1.68073	7.08e-22	1.07924	3.29e-08																						Coagulation		Interferon Alpha Response		2
Gm1673	0	-1.0243	0.00138304	-1.97164	6.04e-08	-0.715569	0.0301942	0.237142	0.137464	1.73253	8.36836e-15																		Coagulation		Interferon Alpha Response		2
Gm16793	0	1.05468	3.03e-05																										Coagulation		Interferon Alpha Response		2
Gm16907	0	-1.84367	1.32e-09	-1.34403	4.23e-06	-1.60642	4.82e-07																						Coagulation		Interferon Alpha Response		2
Gm19705	0	-0.773099	0.0285702	-1.16975	8.44e-05	-0.728181	0.0126247																						Coagulation		Interferon Alpha Response		2
Gm20300	0	-1.27052	1.07e-08	-1.05878	8.07e-07	-0.754317	0.000690164																						Coagulation		Interferon Alpha Response		2
Gm2115	0	-1.36488	4.62e-12	-1.68246	9.41e-18	-1.50545	1.99e-14																						Coagulation		Interferon Alpha Response		2
Gm2a	GM2A	-0.895995	9.32e-07	-1.065	2.25e-09	-0.803029	1.6e-06	-1.15601	8.17499e-17	0.0514844	0.602979																						0
Gm4013	0					1.57069	1.27e-05																						Coagulation		Interferon Alpha Response		2
Gm4858	0					3.81995	1.06e-08			-0.453317	0.195219																		Coagulation		Interferon Alpha Response		2
Gm4971	0					4.24079	1.27e-10																						Coagulation		Interferon Alpha Response		2
Gm5039	0			3.09738	3.16e-06	3.40151	1.03e-07	-0.423458	0.184778	-0.478756	0.130619																		Coagulation		Interferon Alpha Response		2
Gm5088	0	0.816666	9.24e-07	1.17763	1.4e-13	0.500763	0.00545906																						Coagulation		Interferon Alpha Response		2
Gm5124	0	1.22236	2.4e-06	1.34334	2.2e-07																								Coagulation		Interferon Alpha Response		2
Gm5577	0	-1.29473	2.39e-08	-0.818791	0.000258125	-0.27876	0.274968																						Coagulation		Interferon Alpha Response		2
Gm5918	0	-1.10194	0.000162653	-1.22024	8.97e-05	-0.239108	0.433893																						Coagulation		Interferon Alpha Response		2
Gm6251	0	0.531889	0.117692	1.00717	4.87e-05	0.472342	0.0986674																						Coagulation		Interferon Alpha Response		2
Gm6634	0	1.69081	3.24e-16	1.18355	1.07e-07	0.431901	0.112184																						Coagulation		Interferon Alpha Response		2
Gm7102	0			1.10295	0.000193542	1.42661	0.00153044																						Coagulation		Interferon Alpha Response		2
Gm7609	0	0.316934	0.191514	1.00424	2.78e-06	0.642528	0.00730236																						Coagulation		Interferon Alpha Response		2
Gm8300	0			3.19557	8.72e-07	3.96119	1.08e-11			-0.210849	0.542438																		Coagulation		Interferon Alpha Response		2
Gm8773	0	-0.780733	0.00659461	-1.97406	2e-12	-1.11759	6.29e-05																						Coagulation		Interferon Alpha Response		2
Gm88	0	-1.35625	2.49e-07	-1.86264	3.21e-11	-2.17044	8.34e-14																						Coagulation		Interferon Alpha Response		2
Gm885	0	1.27249	7.2e-07	1.37975	7.1e-07	1.32047	5.33e-07																						Coagulation		Interferon Alpha Response		2
Gm8994	0			2.84631	0.000170249	3.7593	7.95e-09	0.236561	0.732171	-0.131682	0.723206																		Coagulation		Interferon Alpha Response		2
Gm9320	0	-0.470947	0.382659	-0.551278	0.315975	-1.07191	0.0435477																						Coagulation		Interferon Alpha Response		2
Gm9833	0	0.776972	0.00177543	1.11918	1.62e-05	0.658758	0.0113013	0.605605	8.50693e-08	0.996397	1.7567e-25																		Coagulation		Interferon Alpha Response		2
Gnb5	GNB5	-0.885698	0.0397477	-1.14361	0.00417079	-0.133488	0.768873	-0.00289961	0.976751	-0.667408	9.36125e-06																						0
Gng8	GNG8	-1.19165	1.86e-05	-1.66819	1.28e-08	-1.20993	3.14e-05																										0
Got1	GOT1	1.01432	1e-33	0.965973	2.26e-32	0.866137	4.05e-28	0.811059	3.57975e-20	0.414625	1.21078e-13						Mtorc1 Signaling																1
Gpc4	GPC4	-1.83123	1.89e-27	-2.33471	5.58e-39	-2.64832	1.96e-49								Hypoxia																		1
Gpm6b	GPM6B	-0.791408	3.89e-05	-1.22003	1.76e-14	-0.765074	1.13e-06	0.734846	2.15973e-12	0.355748	0.0064683																						0
Gpnmb	GPNMB	-1.7793	4.73e-05	-2.11622	9.69e-09	-1.17014	0.00104998	-1.8928	3.5237e-12				Kras Signaling Up																				1
Gpr146	GPR146	-2.07861	1.17e-14	-1.93555	1.02e-11	0.159308	0.620978	-1.21049	2.57166e-16	-3.11222	1.14088e-25																						0
Gpr149	GPR149	0.887311	0.000758606	1.07021	9.13e-05	0.84444	0.00177341																										0
Gpr153	GPR153	-2.11748	9.05e-47	-2.79117	1.81e-82	-1.75485	2.52e-30	-0.706528	6.06045e-07																								0
Gpr176	GPR176	-1.10032	2.1e-07	-2.61329	7.16e-36	-2.93196	8.58e-39	-0.277143	0.20766																								0
Gpr63	GPR63	1.33734	5.14e-08	0.942559	0.000259111	0.423143	0.134659																										0
Gprc5a	GPRC5A	1.75403	5.56e-105	1.42717	1.15e-79	1.01087	6.64e-38	1.1077	2.81462e-37	1.314	1.28917e-135																						0
Gpt2	GPT2	-0.300971	0.0765981	-0.228916	0.0821642	1.08531	1.52e-16	-0.280169	0.30198	-0.750855	1.63216e-23																						0
Grasp	0	1.33355	2.26e-21	1.30469	7.19e-21	1.56711	6.45e-35	0.0843046	0.48067	0.403096	2.26717e-08																		Coagulation		Interferon Alpha Response		2
Grb14	GRB14	-1.58312	9.31e-06	-1.55302	2.17e-07	-1.74026	6.8e-09	-1.61439	2.23805e-37	-1.38419	8.16865e-06																						0
Grcc10	0	-0.82128	2.23e-08	-1.22214	5.46e-17	-0.307163	0.0289315	-0.340357	0.00161258	-1.29765	2.81277e-43																		Coagulation		Interferon Alpha Response		2
Grem1	GREM1	-0.243225	0.00928318	-0.946231	6.61e-34	-1.84955	9.03e-75	-1.87842	8.67773e-54	0.0366362	0.881507																					Epithelial Mesenchymal Transition	1
Grhpr	GRHPR	-0.00427379	0.983727	0.505504	1.13e-05	1.00834	6.25e-21	0.361316	0.00842493	0.733003	7.51507e-15				Hypoxia																		1
Grik5	GRIK5	-1.17985	1.44e-08	-1.44239	9.68e-13	-0.449809	0.0179766	-0.165393	0.254935	-0.922585	0.00148644																						0
Grin2d	GRIN2D	-0.760475	0.00182699	-1.63678	3.06e-10	-2.02835	1.61e-12	-0.440977	0.1011	-1.30323	4.41615e-06																						0
Grk5	GRK5	-1.13215	1.15e-13	-1.12799	2.88e-13	-1.30052	1.6e-17	-0.515794	0.00228153	-0.545238	0.00355056															Uv Response Dn							1
Grtp1	GRTP1	-0.084778	0.761402	0.044082	0.862794	1.1243	4e-08	-0.460977	0.00154977	-0.932562	3.12711e-10																						0
Grwd1	GRWD1	1.06088	1.73e-28	1.04121	1.95e-34	0.0522422	0.622188	1.14869	1.8675e-31	0.925146	2.66568e-50			Myc Targets V2																			1
Gsdmd	GSDMD	-0.884107	1.06e-14	-1.18702	2.16e-28	-0.888054	3.74e-16	-0.5042	5.49152e-08	-0.282318	0.000125531																						0
Gss	GSS	1.05118	1.99e-15	0.927248	4.91e-17	0.529722	4.75e-06	-0.137459	0.160763	-0.687081	1.50394e-32													Xenobiotic Metabolism									1
Gsta4	0	-1.09709	0.0150493	-1.3687	0.000228588	-0.655372	0.0920666	-2.58814	4.53952e-215	-1.57663	1.76528e-191																		Coagulation		Interferon Alpha Response		2
Gstm1	GSTM1	-1.29728	2.99e-30	-1.84209	2.37e-60	-0.784905	3.69e-15	-2.60769	5.38998e-152	-2.76982	0									Apoptosis													1
Gstm2	GSTM1	-0.706324	1.44e-05	-1.47691	7.65e-18	-1.15885	1.14e-10	-2.66415	4.8012e-43	-1.53023	9.25056e-26									Apoptosis													1
Gstp2	0	0.17403	0.705044	2.12301	0.00514775	0.376845	0.374784																						Coagulation		Interferon Alpha Response		2
Gstt1	0	-1.80058	2.77e-08	-2.37552	1.45e-14	-1.22761	1.52e-05	-2.34391	1.2326e-25	-1.92178	1.48276e-38																		Coagulation		Interferon Alpha Response		2
Gstz1	GSTZ1	-0.980513	1.44e-10	-1.09557	1.75e-19	-0.642155	1.31e-06	-0.784464	3.5757e-12	-0.650261	9.17354e-19																						0
Gtf2h1	GTF2H1	1.34874	1.3e-43	1.35088	8.36e-50	0.653367	6.55e-13	0.184104	0.0322319	0.573157	1.57657e-21						Mtorc1 Signaling																1
Gtpbp2	GTPBP2	-1.00561	1.13e-07	-1.07926	1.67e-15	0.147342	0.264921	0.131829	0.410665	-0.156771	0.137254																						0
Gtpbp4	GTPBP4	1.07867	1.74e-38	0.9992	4.8e-32	0.545318	4.02e-12	0.636386	9.00529e-15	0.585762	1.00866e-20																						0
Guca1a	GUCA1A	-1.00896	0.000382954	-1.65946	1.56e-08	-0.360833	0.207148	-0.751293	0.0154454	-0.656467	0.0427046																						0
Gulp1	GULP1	-1.45313	1.56e-24	-1.53648	2.6e-26	-0.93755	9.27e-11	-0.578404	6.53243e-08	-0.276563	0.073982																						0
Gxylt2	GXYLT2	-1.83898	1.77e-38	-2.70867	2.62e-88	-2.48106	1.34e-73	-0.431335	0.000374644																								0
Gyk	0	0.900661	2e-12	1.03983	3.27e-22	1.00533	2.11e-16																						Coagulation		Interferon Alpha Response		2
H1f0	0	-1.48533	3.37e-28	-1.16243	4.2e-19	-0.0518198	0.714585	-0.182619	0.0238896	-0.332512	1.12333e-09																		Coagulation		Interferon Alpha Response		2
H1fx	0	-1.06117	9.43e-07	-0.98838	2.63e-07	-0.11624	0.563668	-0.253417	0.0231662	-0.185847	0.123144																		Coagulation		Interferon Alpha Response		2
H2afv	0	-1.3395	1.91e-19	-1.51992	3.35e-47	-0.456251	5.8e-05	-0.723361	3.08508e-21	-1.34096	7.57874e-84																		Coagulation		Interferon Alpha Response		2
H2afy2	0	-0.880664	0.00158175	-1.10803	4.61e-07	-0.184303	0.445376	-0.115923	0.427634																				Coagulation		Interferon Alpha Response		2
H2-K2	0					1.04575	0.00111035																						Coagulation		Interferon Alpha Response		2
H2-Q4	0	-1.91359	1.87e-24	-1.99036	8.51e-24	-1.28612	5.55e-17	-0.0378311	0.756921	-0.473493	0.0477268																		Coagulation		Interferon Alpha Response		2
H2-T10	0	-1.45615	1.03e-08	-1.68072	4.71e-12	-1.12425	5.68e-06																						Coagulation		Interferon Alpha Response		2
H2-T23	0	-0.97821	1.93e-07	-1.10271	7.21e-13	-0.0716674	0.695273	-1.88941	1.75909e-59	-1.17085	1.29354e-36																		Coagulation		Interferon Alpha Response		2
Hacl1	HACL1	-1.9227	5.17e-12	-2.09957	3.71e-14	0.181952	0.496108	-1.44539	5.24501e-16	-1.74714	4.12122e-23													Xenobiotic Metabolism									1
Haghl	HAGHL	-1.55452	1.42e-14	-1.6484	1.59e-14	-0.578509	0.00580589	-0.726673	1.60242e-05	-0.765121	2.54512e-11																						0
Hao1	HAO1	1.97406	1.25e-10	2.39873	1.19e-18	2.55782	4.98e-20																										0
Has1	HAS1	3.02883	7.16e-41	2.72047	4.7e-28	2.05168	2.86e-17								Hypoxia																		1
Has2	HAS2	2.06702	2.58e-17	1.13574	1.59e-06	-0.317057	0.238756	7.06611	4.14522e-128	4.02892	8.45014e-20														Inflammatory Response	Uv Response Dn							2
Haus4	HAUS4	-1.10645	1.57e-14	-0.669866	1.47e-06	-0.506915	0.000406704	0.327758	0.00331008	-0.0211402	0.881488																						0
Havcr2	HAVCR2	2.02631	7.03e-21	2.19998	8.05e-21	1.99344	2.53e-19	2.24869	5.67486e-39	0.943104	1.60437e-21																						0
Hbegf	HBEGF	3.48023	6.66e-185	2.66809	2.15e-139	1.94367	6.81e-77	2.11851	7.04309e-157	1.17585	5.47422e-85	Tnfa Signaling Via Nfkb													Inflammatory Response			Myogenesis					3
Hbp1	HBP1	-1.19074	2.17e-21	-0.827062	3.08e-11	0.338776	0.00735293	-0.892063	3.08706e-22	-1.42057	4.736e-121																						0
Hcfc1r1	HCFC1R1	-1.18665	1.38e-18	-1.39322	6.45e-36	-0.385121	0.000833685	-0.929382	2.86468e-25	-1.11428	5.42795e-47																						0
Hck	HCK	-1.36677	4.09e-06	-2.0198	3.54e-12	0.0293496	0.928519																										0
Hdac11	HDAC11	-1.96434	1.3e-11	-2.15461	4.56e-20	-0.635765	0.00792623	-1.03097	2.50572e-11	-2.02144	1.06245e-54																						0
Hdac5	HDAC5	-1.48638	4.99e-44	-1.40987	3.09e-43	-0.382032	2.45e-05	-1.02535	5.63238e-28	-2.0257	1.75775e-89																	Myogenesis					1
Hdac9	HDAC9	-2.22808	1.56e-21	-2.03049	4.87e-20	-2.07937	9.39e-19	0.836776	6.94908e-06				Kras Signaling Up			Allograft Rejection																	2
Heg1	HEG1	-1.33683	3.31e-32	-1.26884	4.77e-24	-0.596518	3.63e-07	-0.599768	4.35014e-06	0.626759	2.43057e-07																						0
Herc3	HERC3	-1.78807	3.89e-32	-1.46901	1.28e-23	-0.763726	8.55e-08	-0.631346	7.97449e-09	-0.858241	7.47497e-22																						0
Herc6	HERC6	-1.10281	2.12e-11	-0.848068	1.74e-08	-0.33635	0.0259399	-0.031286	0.918092	0.0794563	0.621772																			Interferon Gamma Response	Interferon Alpha Response		2
Hexb	HEXB	-0.885495	1.49e-12	-1.10681	2.19e-20	-0.478669	9.92e-05	-0.663786	1.15921e-13	-0.937181	3.50119e-37																						0
Hexim2	HEXIM2	-1.22799	1.97e-05	-0.728032	0.00537388	-0.302074	0.340036	-0.901116	1.73495e-07	-0.466004	0.166132																						0
Hfe	HFE	-1.95102	1.49e-12	-2.10343	3.21e-15	-0.964124	9.5e-05	-1.42962	3.26007e-23	-0.849224	1.77731e-05																						0
Hgf	HGF	-1.7646	1.93e-07	-1.73581	2.11e-07	-2.16564	1.75e-09													Apoptosis													1
Hhipl1	HHIPL1	-0.716638	0.000203107	-1.04746	6.87e-09	-1.1476	2.36e-10	0.657417	0.012026																								0
Hint2	HINT2	-1.07146	1.35e-07	-1.11002	3.67e-09	-0.764789	9.48e-05	-0.789742	7.32884e-07	-1.07908	4.81221e-13																						0
Hist1h1a	0	-1.00767	0.0169279	-0.51694	0.187107	-0.212927	0.676681																						Coagulation		Interferon Alpha Response		2
Hist1h1c	0	-1.61725	2.09e-09	-1.26565	2.9e-06	-1.73412	9.92e-11	-2.47934	7.42434e-77	-2.30739	3.46371e-116																		Coagulation		Interferon Alpha Response		2
Hist1h2bc	0	-2.08389	2.77e-09	-1.50023	6.89e-07	-1.60794	2.14e-07	-2.2049	1.24643e-41	-2.40849	6.5233e-105																		Coagulation		Interferon Alpha Response		2
Hist1h2bn	0	-0.788555	0.129908	-1.48015	0.00691459	-1.10081	0.0537543																						Coagulation		Interferon Alpha Response		2
Hist1h4b	0					1.00964	0.0453311																						Coagulation		Interferon Alpha Response		2
Hist1h4k	0	-0.805786	0.0775976	-0.875001	0.0327002	-1.10639	0.0154595																						Coagulation		Interferon Alpha Response		2
Hist2h2bb	0	-1.0764	0.00300158	-0.629272	0.0512165	-0.645341	0.0495965			-1.93876	1.96094e-05																		Coagulation		Interferon Alpha Response		2
Hist2h2be	0	0.0239108	0.961188	0.382588	0.273859	1.07349	0.000649054	-0.622002	0.000148642	-0.267656	0.0506834																		Coagulation		Interferon Alpha Response		2
Hk2	HK2	1.05955	6.86e-36	1.02735	1.44e-33	0.751839	2.27e-20	1.9627	4.02977e-83	1.10267	5.77119e-64			Myc Targets V2	Hypoxia		Mtorc1 Signaling	Il2 Stat5 Signaling															4
Hmga1	HMGA1	1.81608	2.62e-30	1.92909	3.67e-38	1.81231	1.69e-35	1.54517	3.37368e-74	1.32214	1.28719e-134																						0
Hmga2	HMGA2	2.04674	1.64e-49	1.80552	1.99e-45	1.59547	4.04e-35	1.44138	1.37955e-79	1.42414	9.48846e-101																						0
Hmga2-ps1	0	2.56056	4.26e-109	1.58054	6.57e-37	1.04445	1.66e-13																						Coagulation		Interferon Alpha Response		2
Hmgcs1	HMGCS1	-1.26771	2.29e-13	-0.965688	2.92e-08	0.266102	0.138247	-0.18881	0.0183618	0.128633	0.0200518						Mtorc1 Signaling																1
Hmox1	HMOX1	1.16987	5.86e-19	1.13177	7.24e-23	0.674482	6.08e-14	-0.481769	2.1372e-06	0.0704024	0.498825				Hypoxia					Apoptosis				Xenobiotic Metabolism									3
Hmx2	HMX2	-1.04353	0.000127542	-0.558788	0.0358496	-0.085452	0.832137																										0
Hpcal1	HPCAL1	0.232983	0.0329559	0.368019	0.000461258	1.01414	8.71e-28	0.60813	4.18493e-14	0.129213	0.0389313																						0
Hpdl	HPDL	1.34715	8.2e-08	1.44194	1.56e-10	0.449073	0.131316	0.804484	7.37301e-05	0.812785	2.61345e-09																						0
Hpse	HPSE	-1.4559	7.02e-21	-1.80293	6.03e-63	-0.607081	2.87e-08	-2.15236	9.03475e-55	-1.74489	1.97281e-29																						0
Hr	HR	-0.514518	0.183337	-0.67941	0.0505175	-1.38253	0.00019827	-1.5075	7.7482e-16	-1.81541	4.32702e-58											Estrogen Response Late											1
Hs3st3a1	HS3ST3A1	-1.65052	8.31e-14	-2.41842	2.96e-25	-2.77838	4.17e-25																										0
Hscb	HSCB	-1.46334	1.51e-09	-1.35922	8.66e-12	-0.405863	0.0454086	-0.980675	5.95596e-11	-0.76723	1.32818e-07																						0
Hsd17b11	HSD17B11	-1.4581	3.66e-25	-1.26165	3.68e-18	-0.772264	1.01e-08	-1.16806	3.99518e-35	-0.262446	1.31048e-05																						0
Hsd17b14	HSD17B14	-1.0663	0.000483076	-0.822903	0.00795591	-0.544331	0.0854409	-6.22459	3.42288e-112	-1.65782	1.38325e-138																						0
Hspa1a	HSPA1A	-0.751016	0.0609447	-1.11859	0.000520665	-0.901919	0.00580173	-1.66614	5.76259e-15	-1.05937	1.92987e-08								Complement														1
Hspb6	HSPB6	-1.16157	6.5e-27	-1.77073	2.11e-55	-1.441	5.88e-41	-0.964395	6.63251e-22	-0.575132	7.88256e-08																						0
Hspd1	HSPD1	0.949764	3.51e-22	1.12796	8.7e-36	0.637956	8.18e-12	0.668416	5.36807e-14	0.603046	3.87103e-25			Myc Targets V2			Mtorc1 Signaling																2
Hsph1	HSPH1	1.18797	7.51e-12	1.38444	1.35e-23	0.811137	4.01e-08	0.634186	1.76604e-11	0.913921	3.12758e-42																						0
Htra1	HTRA1	-1.08464	3.63e-14	-1.47485	6.66e-26	-0.91799	8.19e-11	1.01298	1.14245e-27	0.550913	1.41468e-14																		Coagulation			Epithelial Mesenchymal Transition	2
Hvcn1	HVCN1	-0.99076	5.56e-07	-1.08781	1.44e-08	-0.676621	0.000380288																										0
Hyal1	HYAL1	-1.61066	6.78e-05	-2.26625	6.95e-11	-1.08218	0.000124084	-0.703798	1.217e-07	-1.18682	5.76383e-13																						0
Icam1	ICAM1	-1.26641	0.0138837	-1.12658	0.0149168	-1.37704	0.00562801	-0.916298	2.64117e-13	-0.14405	0.307444	Tnfa Signaling Via Nfkb				Allograft Rejection							Apical Junction		Inflammatory Response					Interferon Gamma Response			5
Icam4	ICAM4	-1.79882	1.15e-07	-1.8836	1.2e-05	-2.65754	2.47e-12	-1.99001	1.03007e-07	-1.15085	0.00233359												Apical Junction		Inflammatory Response								2
Id1	ID1	-1.50153	1.05e-30	-1.60415	3.83e-32	-2.17817	6.09e-37	-0.774913	4.42821e-18	-0.803064	3.83625e-43															Uv Response Dn							1
Id2	ID2	-2.13568	4.29e-39	-2.3146	8.36e-50	-2.97947	4.4e-82	-0.138447	0.17827	-0.0312206	0.650071	Tnfa Signaling Via Nfkb	Kras Signaling Up									Estrogen Response Late		Xenobiotic Metabolism								Epithelial Mesenchymal Transition	5
Id3	ID3	-2.94852	9.65e-111	-3.15862	1.8e-109	-3.80885	5.43e-137	-1.86228	3.04972e-80	-1.3654	8.70653e-56																						0
Idh1	IDH1	-2.38307	3.63e-117	-1.80227	3.91e-63	0.368346	3.14e-05	-1.7529	5.67181e-109	-1.36016	2.09715e-142						Mtorc1 Signaling							Xenobiotic Metabolism									2
Idua	IDUA	-1.31092	1.74e-12	-1.926	3.32e-19	-1.30706	5.1e-09	-1.04672	8.67784e-12	-1.08212	5.59851e-09																Kras Signaling Dn						1
Ier2	IER2	1.15916	1.5e-29	0.925029	3.67e-23	0.620469	2.46e-07	0.616611	5.49167e-11	0.182397	0.0150917	Tnfa Signaling Via Nfkb																					1
Iffo2	IFFO2	1.11768	1.79e-38	0.982927	4.57e-34	0.653732	3.79e-14	0.843301	1.35492e-25	0.644309	1.05912e-26																						0
Ifi27l1	0	-0.958373	1.4e-17	-1.79415	4.75e-52	-1.40891	2.13e-28																						Coagulation		Interferon Alpha Response		2
Ifi47	0	-3.24117	7.63e-54	-3.57398	1.39e-77	-2.46641	7.92e-44	-1.19836	1.14632e-06																				Coagulation		Interferon Alpha Response		2
Ifit1	0	-1.29861	2.95e-06	-1.36297	8.03e-08	0.0086357	0.988104	-2.03929	1.48109e-36																				Coagulation		Interferon Alpha Response		2
Ifit2	IFIT2	-1.53756	1.43e-12	-1.39405	7.3e-11	-0.547358	0.0101135	-0.661736	1.72622e-05			Tnfa Signaling Via Nfkb																		Interferon Gamma Response	Interferon Alpha Response		3
Ifitm1	IFITM1	-1.27462	1.27e-27	-1.46309	1.45e-40	-0.464223	4.1e-05	-1.20379	6.78519e-55																								0
Ifitm6	0	-1.89359	9.31e-06	-0.848546	0.0420595	0.489477	0.214948																						Coagulation		Interferon Alpha Response		2
Ift122	IFT122	-1.07965	4.53e-15	-1.15077	1.22e-17	-0.808378	2.43e-10	-0.442505	9.92465e-05	-0.700164	1.52156e-09																						0
Ift140	IFT140	-1.78571	1.62e-37	-1.48892	4.51e-34	-0.41314	3.56e-05	-0.0808604	0.507015	-0.736306	5.50929e-12																						0
Ift172	IFT172	-1.03961	2.52e-27	-0.948364	8.09e-27	-0.612472	4.14e-13	-0.613368	7.60316e-09	-0.822873	1.09132e-14																						0
Igf1	IGF1	-2.36413	1.87e-21	-3.11519	6.5e-34	-3.23324	1.89e-31	-0.248672	0.389541															Xenobiotic Metabolism				Myogenesis					2
Igfbp3	IGFBP3	1.38929	1.87e-11	2.148	3.4e-34	2.06021	2.09e-24	2.5232	7.71956e-163	1.37908	1.52877e-98		Kras Signaling Up		Hypoxia													Myogenesis				Epithelial Mesenchymal Transition	4
Igfbp4	IGFBP4	-1.21927	8.5e-13	-1.60934	7.99e-36	-1.19855	2e-19	0.988662	9.23505e-37	0.861213	4.57453e-46											Estrogen Response Late		Xenobiotic Metabolism								Epithelial Mesenchymal Transition	3
Igfbp6	IGFBP6	-0.954862	9.69e-11	-1.08931	6.57e-13	-0.58619	5.21e-05													Apoptosis													1
Igfbp7	IGFBP7	-0.484545	6.69e-06	-1.72433	1.69e-44	-2.57876	8.57e-29	1.40837	4.22185e-47	0.241964	0.200413																	Myogenesis					1
Iglon5	IGLON5	-2.33147	7.85e-08	-2.39048	1.59e-09	-0.792843	0.0567879																										0
Igsf10	IGSF10	-3.28292	1.42e-14	-3.95616	2.76e-20	-3.64071	6.62e-19																										0
Igsf9	IGSF9	-1.37103	6.71e-07	-1.9275	4.32e-12	-1.32037	3.84e-06	-0.501565	1.08228e-05	-1.47641	2.35117e-09																						0
Igtp	0	-2.19465	5.79e-15	-2.35946	9.05e-21	-1.55075	5.45e-11	-0.426468	0.0238444	-1.22369	1.408e-09																		Coagulation		Interferon Alpha Response		2
Il11	IL11	3.8285	3.34e-40	2.04799	4.28e-11	1.02826	0.00242449									Allograft Rejection																	1
Il12rb1	IL12RB1	1.39151	3.8e-17	1.33593	7.2e-16	1.13828	5.99e-11	1.49456	7.01217e-11	0.624411	0.00476612					Allograft Rejection																	1
Il13ra2	IL13RA2	-0.944312	0.00546377	-1.063	0.000270426	-1.15905	6.55e-05			-0.514284	0.104922																						0
Il17rc	IL17RC	-1.02673	1.67e-25	-1.46347	5.97e-48	-0.903139	7.79e-24	-0.832434	2.08815e-18	-1.23612	5.18091e-62																						0
Il17rd	IL17RD	0.244828	0.105704	0.263464	0.0540756	1.00706	2.06e-15	0.253639	0.189619	-0.566242	0.00369461																						0
Il18	IL18	-2.46428	1.56e-16	-2.08264	5.49e-15	-0.983679	0.000254627	-2.98482	1.004e-18	-2.41761	1.66556e-32	Tnfa Signaling Via Nfkb				Allograft Rejection				Apoptosis					Inflammatory Response								4
Il18rap	IL18RAP	1.46512	6.31e-40	1.38635	4.06e-54	1.43738	1.07e-54	2.0277	6.66139e-106	1.92203	3.0682e-101					Allograft Rejection									Inflammatory Response								2
Il1rl1	IL1RL1	1.12349	9.39e-07	-0.697932	0.00238596	-1.93291	2.08e-16	1.03821	1.84556e-06									Il2 Stat5 Signaling															1
Il1rn	IL1RN	1.11879	8.07e-05	1.04901	4.74e-06	1.36779	4.87e-08	0.30992	0.000458493	0.768183	6.61369e-50																						0
Il27ra	IL27RA	-0.248169	0.523696	-0.944996	0.0235195	-1.23293	0.000680758									Allograft Rejection																	1
Il33	IL33	0.837563	8.05e-08	1.45688	2.69e-22	2.08791	6.36e-42	1.0688	9.79804e-05	1.29855	6.06054e-68		Kras Signaling Up																				1
Il34	IL34	1.26322	9.36e-19	1.11381	1.64e-13	1.15761	1.58e-16	1.65401	5.47727e-44	1.61565	1.51208e-29																						0
Il3ra	0	-0.65764	0.000121104	-1.00757	2.19e-08	-0.72256	2.28e-05	-0.29206	0.015112	-0.539842	4.80252e-06																		Coagulation		Interferon Alpha Response		2
Il7	IL7	-1.57203	1.96e-06	-2.1476	2.18e-10	-1.71704	9.41e-08									Allograft Rejection														Interferon Gamma Response	Interferon Alpha Response		3
Ilvbl	ILVBL	-0.818345	8.24e-11	-1.1423	8.92e-18	-0.716216	1.01e-08	-0.949978	4.45266e-18	-1.03494	1.04575e-43				Hypoxia																		1
Inca1	INCA1	-1.10563	0.000290169	-0.500229	0.101833	-0.192818	0.597384	-0.661331	0.022825																								0
Ing4	ING4	-1.11189	3.47e-22	-1.07171	1.42e-19	-0.295351	0.00833367	-0.545622	1.16881e-05	-1.08167	2.00752e-35																						0
Inha	INHA	-0.982935	0.00010159	-1.39428	5.19e-08	-0.537168	0.0394291	-0.41957	0.0470486						Hypoxia																		1
Ino80e	INO80E	0.981695	5.06e-28	1.02801	3.17e-29	0.379649	0.000160116	0.619384	5.77914e-14	0.638568	5.24126e-24																						0
Inpp5k	INPP5K	-1.1315	2.43e-15	-1.23998	4.95e-20	-0.518985	0.00010756	-0.669343	6.96749e-11	-1.04513	1.58756e-34																						0
Insig1	INSIG1	-1.03095	8.21e-12	-0.428	0.00414315	1.02787	3.24e-16	0.152635	0.108088	-0.239284	3.59622e-05						Mtorc1 Signaling						Apical Junction			Uv Response Dn							3
Insl3	INSL3	-2.19611	4.84e-09	-2.00087	1.78e-08	-1.47256	0.000460345	-0.123559	0.594923	-0.80129	0.0177396																						0
Insl6	INSL6	-1.91866	1.21e-09	-1.815	9.16e-10	-1.21284	4.97e-05	-1.15365	0.000154128																								0
Insm1	INSM1	0.194555	0.403715	1.1238	1.8e-06	1.74611	8.21e-19	1.43872	1.11914e-28																								0
Iqgap3	IQGAP3	-1.64135	5.46e-47	-1.21867	6.43e-53	-0.894128	8.61e-27	0.459581	1.8183e-07	0.854537	3.18863e-39																						0
Iqsec1	IQSEC1	-0.771401	9.48e-13	-1.01251	5.58e-19	-0.605798	7.07e-08	0.265266	0.0118162	0.147062	0.0359644																						0
Irf1	IRF1	-1.4917	1.07e-42	-1.49782	6.04e-61	-0.712651	4.63e-17	-0.427843	2.26388e-06	-0.786085	1.18942e-19	Tnfa Signaling Via Nfkb							Complement	Apoptosis					Inflammatory Response					Interferon Gamma Response	Interferon Alpha Response		6
Irf7	IRF7	-1.81569	0.000151406	-1.84995	8.1e-08	-1.18183	0.00103265	-2.81653	1.28807e-60	-1.26234	1.72713e-27					Allograft Rejection			Complement						Inflammatory Response					Interferon Gamma Response	Interferon Alpha Response		5
Irf8	IRF8	1.18754	0.000328815	1.87881	2.45e-12	2.74711	3.01e-24	3.2053	2.50753e-18							Allograft Rejection		Il2 Stat5 Signaling						Xenobiotic Metabolism						Interferon Gamma Response			4
Irgm1	0	-2.03101	1.38e-49	-2.10255	2.02e-99	-1.54203	3.5e-66	-0.931926	1.4265e-17	-0.57844	1.19371e-20																		Coagulation		Interferon Alpha Response		2
Irgm2	0	-2.62729	4.35e-23	-2.16543	2.17e-13	-1.12008	2.86e-06	-0.432913	0.0292154	-1.14352	2.47561e-09																		Coagulation		Interferon Alpha Response		2
Irs2	IRS2	-1.11364	1.65e-14	-1.20125	1.95e-23	-0.752453	1.31e-10	-0.454547	5.44987e-06	-1.09151	1.23029e-32	Tnfa Signaling Via Nfkb			Hypoxia																		2
Isg15	ISG15	-1.04001	1.33e-06	-0.967191	8.17e-06	-0.0407321	0.866815	-1.41181	1.31656e-18	-1.65348	0.000129198																			Interferon Gamma Response	Interferon Alpha Response		2
Islr	ISLR	-3.64426	6.68e-31	-3.98338	9.68e-38	-2.55163	2.01e-15																										0
Ism1	ISM1	2.05159	7.95e-38	1.81176	9.82e-17	0.811236	0.00367915	1.29309	1.09985e-11	1.54487	3.10144e-06																						0
Itga11	ITGA11	-3.30962	1.82e-29	-3.85205	7e-37	-3.88503	5.02e-15																										0
Itga2	ITGA2	1.37997	4.12e-11	0.886661	2.01e-05	0.850448	0.000164494	1.67486	9.46226e-105	0.721238	6.16725e-41												Apical Junction						Coagulation			Epithelial Mesenchymal Transition	3
Itga6	ITGA6	1.9916	1.26e-110	1.94883	4.23e-113	2.08582	1.78e-134	1.04819	4.07458e-38	0.672173	5.98391e-38							Il2 Stat5 Signaling															1
Itgb2	ITGB2	0.234775	0.336137	1.12243	3.99e-06	2.23869	4.48e-38			2.06535	2.85116e-13					Allograft Rejection	Mtorc1 Signaling																2
Itgb3	ITGB3	-1.6922	8.8e-27	-2.20762	2.79e-72	-1.68827	2.83e-34	-0.3359	0.0244415	-0.144296	0.0469587														Inflammatory Response	Uv Response Dn			Coagulation			Epithelial Mesenchymal Transition	4
Itgb5	ITGB5	-1.65644	1.34e-39	-1.93244	1.84e-106	-1.27085	3.31e-42	-0.123754	0.155975	-0.752715	1.59451e-29																	Myogenesis				Epithelial Mesenchymal Transition	2
Itgb8	ITGB8	-2.33091	2.48e-18	-2.15058	1.14e-21	-0.946958	6.71e-06	-2.57194	1.99733e-31																Inflammatory Response								1
Itgbl1	ITGBL1	-2.22675	4.43e-08	-2.43178	1.44e-10	-1.27155	0.000733108						Kras Signaling Up																				1
Itpkb	ITPKB	-0.782918	1.95e-06	-1.05641	2.38e-08	-0.504869	0.00738139	-0.876068	0.00961139	-0.312393	0.0612692																						0
Izumo4	IZUMO4	-1.48794	9.39e-08	-2.26596	4.39e-17	-1.02096	8.87e-05	-0.304381	0.0957254	-0.844152	1.36162e-07																						0
Jag1	JAG1	1.14294	7.82e-44	0.713397	2.05e-12	0.223463	0.0492931	2.54363	2.59778e-128	0.74829	5.02956e-36	Tnfa Signaling Via Nfkb									Angiogenesis												2
Jak3	JAK3	-1.16924	1.48e-13	-1.06838	7.2e-15	-0.257827	0.0545021	-0.0983757	0.397778	-0.456563	0.000121856																						0
Jazf1	JAZF1	-1.13167	9.87e-05	-1.02952	0.000335722	-0.58012	0.0728005																										0
Jhdm1d	0	0.685743	0.000741475	0.523569	0.00500229	1.35953	3.81e-16																						Coagulation		Interferon Alpha Response		2
Jub	0	-0.343082	0.00662225	-0.664912	1.42e-11	-1.19919	1.07e-33																						Coagulation		Interferon Alpha Response		2
Jund	JUND	-0.789281	1.54e-15	-1.06982	2.28e-27	-1.00396	9.21e-24	-0.96161	6.29887e-36	-0.787884	1.37801e-38																						0
Kalrn	KALRN	-1.59857	5.64e-56	-1.94595	9.7e-87	-1.83027	6.96e-102	-0.71196	7.28184e-12	-0.0868185	0.377331															Uv Response Dn							1
Kank1	KANK1	-1.00504	7.7e-14	-1.15621	1.17e-17	-0.784474	4.15e-08	-1.30453	3.92643e-33	-1.11318	6.59066e-33																						0
Kank2	KANK2	-1.0131	6.96e-21	-1.23916	5.65e-32	-0.840794	1.01e-17	-0.545872	4.93042e-12	-0.865632	2.17982e-43																						0
Katnal2	KATNAL2	-2.26434	3.58e-10	-1.24483	8.23e-05	-0.126895	0.713782	-1.25598	1.49105e-07																								0
Kazald1	KAZALD1	-3.06556	4.27e-20	-2.77392	1.59e-17	-1.97412	1e-08	-2.29058	1.36398e-15																								0
Kbtbd3	KBTBD3	-0.942549	0.000184663	-1.01281	5.26e-05	-0.845029	0.000934595	-0.826966	8.46271e-05	-0.482982	0.0911975																						0
Kbtbd7	KBTBD7	-1.10529	5.19e-06	-1.10747	7.89e-07	-0.907312	3.68e-05	-0.797385	5.20756e-06	-0.468678	0.014303																						0
Kbtbd8	KBTBD8	1.39346	1.04e-10	1.31823	4.88e-09	0.222813	0.394468	0.454644	0.134275	0.889038	1.5456e-06																						0
Kcnab3	KCNAB3	1.27716	6e-08	1.13384	3.11e-06	1.42188	1.23e-09	0.271071	0.0911364	2.42977	1.53744e-28																						0
Kcnf1	KCNF1	-0.503661	0.0782457	-1.63523	3.86e-08	-0.585643	0.0305891	0.879836	1.43576e-08																								0
Kcnh1	KCNH1	2.09082	5.99e-19					-0.0841874	0.758982																			Myogenesis					1
Kcnj2	KCNJ2	-4.2905	2.72e-127	-4.12756	3.96e-134	-4.30798	1.42e-79																		Inflammatory Response								1
Kcnk2	KCNK2	2.0201	4.16e-22	1.83056	6.3e-18	1.86446	8.87e-19	2.35483	2.68218e-26																								0
Kcnk6	KCNK6	-1.15835	0.000576887	-1.44685	5.28e-06	-1.26579	0.000109966			-1.99119	2.77466e-22																						0
Kcnn4	KCNN4	0.891941	1.7e-14	0.902281	2.8e-17	1.01197	1.9e-24	1.24505	1.27743e-54	0.609536	1.26921e-23		Kras Signaling Up																				1
Kctd11	KCTD11	1.94993	3.54e-47	1.08125	2.65e-14	1.07417	5.85e-13	1.41171	3.74459e-16	0.18103	0.101548																						0
Kctd4	KCTD4	3.53402	5.46e-32																														0
Kdelr3	KDELR3	-0.141448	0.200651	-1.03805	2.85e-21	-0.663055	1.97e-10	0.153375	0.182351	0.523781	0.00183223				Hypoxia																		1
Kdm6b	KDM6B	1.18961	7.75e-37	1.02093	1.7e-28	0.848163	5.44e-21	0.358684	0.000612847	0.310465	0.000826641	Tnfa Signaling Via Nfkb																					1
Khk	KHK	-1.31983	2.07e-07	-1.63139	4.26e-10	-0.575337	0.0225576	-2.1438	4.11777e-42	-1.5041	1.66213e-50																						0
Kif19a	0					1.08625	1.34e-05	-1.26689	5.10147e-06																				Coagulation		Interferon Alpha Response		2
Kif21b	KIF21B	-1.14937	4.84e-15	-1.11351	2.4e-15	0.934784	1.13e-12	-0.112824	0.293574	-0.945621	1.87711e-34																						0
Kif26b	KIF26B	-1.15984	1.51e-25	-1.33553	1.47e-32	-1.22614	2.57e-24	1.78079	1.55086e-10																								0
Kif7	KIF7	-0.754799	8.1e-08	-1.00646	1.48e-13	-0.682571	6.4e-07	-0.347922	0.0436118	-0.625032	0.0292692																						0
Kifc2	KIFC2	-2.13204	1.14e-10	-2.26687	3.74e-13	-1.11908	0.000522555	-1.43513	2.06537e-10	-2.02055	4.95269e-27																						0
Kirrel3	KIRREL3	-1.65616	7.25e-05	-2.00094	5.37e-07	-1.87597	5.15e-07	-1.25074	1.00014e-14	-0.871521	1.78795e-11																						0
Klc3	KLC3	-0.314186	0.201775	-1.12751	1.65e-05	0.0162701	0.967765	-0.582692	1.85698e-06	-0.873068	2.3799e-07																						0
Klc4	KLC4	-1.44202	2.35e-11	-1.22437	7.79e-09	-0.232911	0.273357	-2.07039	1.80093e-89	-1.59917	1.07947e-111																						0
Klf11	KLF11	-1.92123	6.66e-09	-2.16481	3.06e-11	-0.92331	0.00363509	-1.05958	6.81971e-18	-2.01744	3.0335e-79																						0
Klf7	KLF7	-0.924879	1.56e-08	-1.08176	2.63e-13	-0.531083	0.000373458	0.205952	0.0641386	-0.417189	3.98495e-05				Hypoxia														Coagulation				2
Klhdc8b	KLHDC8B	-1.41119	8.73e-08	-1.72397	4.38e-12	-1.12163	1.67e-06	-1.17229	0.000252508	-1.27472	6.82428e-10																						0
Klhl21	KLHL21	1.19957	1.77e-39	0.973636	6.1e-29	0.623519	1.09e-11	0.749733	1.68149e-19	0.570398	1.84343e-15																						0
Klhl24	KLHL24	-2.62568	8.31e-27	-1.84768	2.7e-14	0.592524	0.00252904	-1.21139	5.91035e-23	-2.97181	0				Hypoxia																		1
Klhl30	KLHL30	-1.76074	4.29e-32	-1.8966	1.18e-31	-0.475651	0.00210027	1.57487	1.07289e-07	-0.299413	0.264096																						0
Klhl36	KLHL36	-1.01039	1.9e-05	-0.984628	0.000102404	-0.495306	0.0478213	-1.41192	1.13904e-26	-1.23324	2.49827e-17																						0
Klra12	0	1.10193	0.00895708	1.1505	0.000733515	1.36804	0.000159721																						Coagulation		Interferon Alpha Response		2
Klra17	0			1.50394	9.24e-06	1.47638	1.84e-06	1.55336	8.32944e-11	0.787885	0.0150141																		Coagulation		Interferon Alpha Response		2
Klra18	0	1.2981	3.75e-09	1.41056	2.7e-14	0.920719	3.37e-05																						Coagulation		Interferon Alpha Response		2
Klra2	0	1.40811	3.07e-08	1.14635	2.84e-06	1.23958	1.25e-06	2.86374	3.54028e-15	2.45552	1.44819e-32																		Coagulation		Interferon Alpha Response		2
Klra23	0	0.749661	0.0232387	1.64088	1.66e-07	0.666504	0.122654																						Coagulation		Interferon Alpha Response		2
Klra7	0	1.70762	3.7e-06	1.86855	2.29e-07			1.42596	1.37393e-16	0.573847	2.91834e-05																		Coagulation		Interferon Alpha Response		2
Klrg2	KLRG2	1.26698	5.48e-13	1.00346	1.99e-08	0.435087	0.0353212	-0.0160444	0.939505	-0.720283	1.56386e-07																						0
Kras	KRAS	2.81546	1.49e-112	2.4272	3.43e-140	1.81777	3.33e-86	2.34718	3.68317e-165	2.6985	0																						0
Krt13	0					1.70223	1.95e-08	0.33068	0.264126	0.439314	2.10025e-05																		Coagulation		Interferon Alpha Response		2
Krt14	KRT14	-0.0342445	0.927887	-0.351463	0.277419	-1.37908	2.22e-05																										0
Krt18	KRT18	0.799754	1.52e-07	0.748035	3.03e-08	1.01582	7.7e-16	0.909447	2.07598e-33	0.339285	8.61378e-10									Apoptosis													1
Krt20	KRT20	0.969872	0.00132655	1.57827	2.44e-06	1.96602	1.13e-07	1.91919	2.29412e-51	-0.0112859	0.847542																						0
Krt23	KRT23	0.726702	0.014016	0.813927	0.0144403	1.30665	0.000531856	1.90012	1.18294e-91	0.999138	1.35691e-34																						0
Krtap1-5	KRTAP1-5	-3.59466	6.28e-19	-3.099	2.18e-13	-2.22757	6.76e-11																										0
Lama4	LAMA4	-0.768342	0.000561561	-0.941763	1.55e-06	-1.0543	1.38e-07																										0
Lamb2	LAMB2	-0.818119	1.69e-15	-1.14193	2.04e-30	-1.04615	1.58e-17	-1.26902	7.72651e-27	-0.67336	1.37208e-12																						0
Lap3	LAP3	1.02045	5.78e-24	1.15193	2.01e-39	0.622491	1.96e-14	0.24899	0.0077038	0.228603	0.000215054								Complement											Interferon Gamma Response	Interferon Alpha Response		3
Lat	LAT	2.18354	7.49e-08	2.18605	7.39e-07	2.14176	9.04e-07																										0
Lcat	LCAT	1.04348	0.00011287	0.994283	0.000330429	0.341878	0.281556	1.42162	1.05761e-07	1.809	7.74024e-12													Xenobiotic Metabolism									1
Ldb3	LDB3	-2.80286	1.06e-21	-3.43256	2.99e-26	-2.9173	5.51e-24																					Myogenesis					1
Ldhb	LDHB	-1.51582	4.87e-08	-2.33292	3.98e-17	-1.20858	6.55e-05	-1.61155	1.11848e-05																								0
Ldlr	LDLR	0.605431	4.94e-11	0.662463	1.27e-15	1.00811	2.75e-34	0.863596	1.01376e-28	1.1345	3.52691e-78	Tnfa Signaling Via Nfkb					Mtorc1 Signaling								Inflammatory Response	Uv Response Dn							4
Leprel1	0	-0.773372	0.00102455	-1.03659	2.19e-05	-1.45462	3.13e-09																						Coagulation		Interferon Alpha Response		2
Leprel2	0	-0.615357	1.69e-09	-1.16446	1.91e-29	-1.04582	1.74e-24																						Coagulation		Interferon Alpha Response		2
Leprel4	0	-1.22881	6.75e-28	-1.66225	5.27e-46	-1.45863	4.48e-24																						Coagulation		Interferon Alpha Response		2
Lfng	LFNG	-1.19958	7.09e-23	-1.3349	1.87e-27	-1.19464	1.76e-21	-0.544622	1.87622e-05	0.219903	0.185908																Kras Signaling Dn						1
Lgals3bp	LGALS3BP	-0.876705	7.41e-05	-1.05788	5.83e-07	-0.406179	0.0985985	-0.918183	1.41505e-32	-0.742806	1.19423e-30																			Interferon Gamma Response	Interferon Alpha Response		2
Lgals7	0	0.795294	0.0496253	0.821725	0.037661	1.10874	0.00226472																						Coagulation		Interferon Alpha Response		2
Lgals9	0	-1.57445	1.41e-20	-2.06718	7.24e-44	-1.91395	8.92e-38	-2.09176	4.63393e-53	-1.09394	2.32967e-80																		Coagulation		Interferon Alpha Response		2
Lgi2	LGI2	0.670739	0.093814	1.12094	0.00391783	2.08759	4.32e-08	1.75761	5.10837e-07																								0
Lhfp	0	-0.722662	8.27e-17	-1.14233	1.29e-51	-0.991308	5.46e-35	0.583905	2.02002e-09	1.36501	8.90581e-08																		Coagulation		Interferon Alpha Response		2
Lhx2	LHX2	-0.996228	8.6e-09	-1.02265	5.26e-10	-0.580405	0.000346361																										0
Lif	LIF	1.19507	4.71e-09	0.186249	0.325206	-0.472326	0.0160345	1.21198	9.09339e-39	0.652274	7.0698e-09	Tnfa Signaling Via Nfkb				Allograft Rejection		Il2 Stat5 Signaling							Inflammatory Response								4
Lifr	LIFR	-1.09003	1.45e-06	-1.21565	2.84e-08	-0.420738	0.0608729	0.74792	1.421e-13	-0.0944271	0.46531																						0
Lig1	LIG1	-1.01053	3.44e-36	-0.691504	2.33e-19	-0.339648	2.25e-05	0.536716	4.68956e-12	0.214422	0.00123965																						0
Lima1	LIMA1	-0.661576	2.22e-11	-1.14966	5.13e-36	-1.05313	1.82e-29	-1.26366	2.41751e-51	-0.626199	2.7394e-32												Apical Junction										1
Lims1	0	-0.641923	2.16e-11	-1.1291	1.19e-35	-1.12093	4.26e-37	0.0322534	0.729149	0.501549	2.78538e-14																		Coagulation		Interferon Alpha Response		2
Lims2	LIMS2	-3.32018	4.64e-27	-4.39723	1.61e-33	-4.41136	1.76e-54	-1.95584	3.53172e-43	-1.76109	6.52714e-44																						0
Lipa	LIPA	-1.56796	9.16e-50	-1.65915	3.22e-57	-0.867044	1.38e-16	-1.2828	1.47467e-50	-1.42538	4.82212e-122								Complement														1
Lix1l	LIX1L	-1.00342	1.9e-29	-0.936596	2.59e-27	-0.058585	0.55864	-0.23489	0.00623495	-0.561552	5.99195e-12																						0
Lmbr1	LMBR1	-1.37377	1.24e-08	-1.55019	4.49e-16	-0.95447	2.65e-05	-0.865942	7.39205e-20	-0.4168	6.05022e-08																						0
LOC100302567	0	0.951847	0.00148935	1.08567	0.000132228	0.233724	0.515516																						Coagulation		Interferon Alpha Response		2
LOC100504703	0	-1.10899	0.0144125	-0.889677	0.0244114	-0.567251	0.15532																						Coagulation		Interferon Alpha Response		2
LOC545261	0	-1.02461	1.12e-06	-1.18981	2.4e-07	-0.310528	0.150323																						Coagulation		Interferon Alpha Response		2
LOC639910	0					3.59514	6.41e-08																						Coagulation		Interferon Alpha Response		2
Lonrf1	LONRF1	0.864859	8.59e-07	0.740554	8.64e-05	1.09063	9.62e-12	0.898868	5.73355e-12	0.868013	5.45238e-14																						0
Lox	LOX	-1.51812	0.000324167	-2.39337	5.9e-09	-3.00616	4.14e-13								Hypoxia																	Epithelial Mesenchymal Transition	2
Loxl1	LOXL1	-1.18423	0.00131141	-1.64102	9.47e-06	-1.03231	0.00796529																									Epithelial Mesenchymal Transition	1
Lpin1	LPIN1	-1.63096	4.7e-15	-0.9412	3.61e-07	1.82745	1.55e-43	-0.343309	0.0380327	-0.371286	0.00358942																	Myogenesis					1
Lpp	LPP	-0.717498	2.6e-14	-1.25866	3.23e-38	-1.035	1.09e-34	-0.239289	0.00761308	-0.0311298	0.632546																						0
Lrp1	LRP1	-0.766844	7.11e-13	-1.03975	1.44e-26	-0.596869	8.63e-10	-1.05891	3.4253e-19	-2.0947	2.45043e-91								Complement										Coagulation			Epithelial Mesenchymal Transition	3
Lrrc15	LRRC15	-1.67331	0.00312626	-2.95444	2.6e-07	-4.00662	1.61e-09	-2.37929	1.1137e-08																							Epithelial Mesenchymal Transition	1
Lrrc17	LRRC17	-5.12005	2.5e-38	-5.49669	9.76e-41	-3.76746	1.79e-29																										0
Lrrc29	0	-1.10942	0.000138062	-0.81085	0.00722913	-0.252956	0.426146	-0.942985	0.000613108	-1.00816	0.00016857																		Coagulation		Interferon Alpha Response		2
Lrrc61	LRRC61	-0.903343	7.04e-05	-1.32295	1.48e-07	-0.59953	0.0101411	-0.79358	4.91487e-06	-2.00784	9.3222e-15																						0
Lrrcc1	LRRCC1	-1.02636	3.47e-22	-0.794391	1.17e-15	-0.364554	0.000379294	-0.277388	0.00369786	-0.125084	0.268154																						0
Lrrk2	LRRK2	-0.335056	0.0773253	0.00573328	0.977183	1.12361	3.04e-10	1.66387	3.04041e-89																								0
Lsp1	LSP1	-1.18426	3.14e-12	-1.48751	9.18e-19	-0.703466	0.000132333																					Myogenesis					1
Lss	LSS	-0.0871073	0.560937	0.122801	0.385035	1.12498	1.09e-22	0.552567	1.30713e-07	1.08074	1.03726e-64																						0
Lst1	LST1	-2.62601	3.27e-06	-4.51777	2.14e-10	-2.02843	0.000101497																										0
Ltbp2	LTBP2	-0.766546	2.06e-06	-2.18297	6.39e-46	-2.68102	3.24e-63	-0.162119	0.482912	-1.219	9.88693e-05																						0
Ltc4s	0	-0.97919	0.0271755	-1.02775	0.0201603	-0.574778	0.212415																						Coagulation		Interferon Alpha Response		2
Lxn	LXN	-1.31403	7.95e-28	-1.30915	4.09e-33	-1.28691	1.46e-22	-0.936429	6.62342e-24	-0.44429	5.14384e-09				Hypoxia																		1
Ly6a	0	-0.900993	0.000583717	-1.48945	2.02e-12	-0.497354	0.011785	-1.35553	1.61387e-47	1.46618	1.80712e-81																		Coagulation		Interferon Alpha Response		2
Ly6c1	0	-1.14304	0.000654825	-1.57116	7.98e-07	-0.260459	0.410858	-1.20933	5.05576e-08	2.09173	6.58505e-37																		Coagulation		Interferon Alpha Response		2
Lyar	LYAR	1.15456	5.65e-29	1.28014	1.83e-39	0.712328	2.25e-11	1.31723	4.40969e-35	1.41839	2.19399e-87																						0
Lyst	LYST	-1.43729	8.92e-39	-1.33053	1.38e-37	-0.914939	4.1e-17	-0.603707	3.11814e-06	-0.292883	0.000992675																						0
Macc1	MACC1	-0.304577	0.265895	0.0511208	0.862306	1.07555	3.88e-06	-0.977932	2.78909e-10																								0
Macrod1	MACROD1	-1.17329	3.12e-09	-1.87501	1.31e-17	-0.754704	0.000202048	-1.94699	2.10054e-21	-2.36712	1.9044e-20																						0
Maf	MAF	-2.10491	6.64e-28	-2.5242	4.27e-44	-2.18523	7.94e-35	-2.95055	1.58153e-96	0.183157	0.343976																						0
Maff	MAFF	1.348	6.26e-43	1.09403	1.56e-31	1.1153	5.64e-30	0.651545	2.70313e-13	0.808208	4.82971e-28	Tnfa Signaling Via Nfkb			Hypoxia			Il2 Stat5 Signaling	Complement										Coagulation				5
Mafk	MAFK	1.33482	1.31e-46	1.05097	4.95e-33	0.653186	4.63e-12	0.802038	1.35417e-17	0.543251	1.41554e-15																						0
Maged2	MAGED2	-0.866729	1.23e-13	-1.62869	4.23e-36	-0.647643	2.52e-08	-0.401163	1.93365e-05	-0.778008	5.57273e-19																						0
Magi3	MAGI3	-1.2081	1.36e-29	-1.15958	2.68e-34	-1.13681	1.08e-31	-0.827131	4.58745e-27	-0.538538	1.36237e-17																						0
Mak16	MAK16	1.15648	8.71e-44	1.18787	3.36e-50	0.395712	4.86e-06	0.98526	1.50454e-28	1.05121	1.67747e-52																						0
Mal2	MAL2	-0.704833	0.00955674	-1.24852	2.07e-06	-1.5987	2.98e-08	-2.59487	2.00553e-39	-0.724367	1.69467e-14																						0
Malat1	0	-1.012	1.72e-17	-1.17206	6.27e-33	-0.835795	8.75e-15																						Coagulation		Interferon Alpha Response		2
Mamdc2	MAMDC2	-2.93028	1.27e-29	-2.88108	3.75e-21	-1.9118	1.06e-16			-0.415442	0.235039																						0
Maml2	MAML2	-0.837385	1.06e-05	-1.00338	2.08e-09	-0.495606	0.00402703	0.252382	0.0506115	-0.595864	1.41561e-13																						0
Man2b1	0	-0.855056	2.57e-06	-1.44478	6e-20	-1.52622	6.67e-20	-0.624892	9.72426e-15	-0.384732	8.11288e-10																		Coagulation		Interferon Alpha Response		2
Man2b2	MAN2B2	-0.584611	5.59e-05	-1.05373	1.1e-14	-0.698226	2.44e-07	-0.747	3.78595e-15	-0.583305	5.52073e-19																						0
Manba	MANBA	-1.05092	1.68e-09	-1.27808	9.74e-17	-0.361611	0.0208277	-0.529896	5.61139e-08	-1.03586	1.01236e-71																						0
Manea	MANEA	2.37367	2.59e-36	2.28158	9.72e-62	3.25251	4.25e-271	-0.0339875	0.77417	2.28263	2.02729e-162																						0
Map1lc3a	MAP1LC3A	-0.957997	7.34e-21	-1.52557	4.21e-54	-1.20491	7.71e-36	-0.507879	7.91818e-07	-1.10753	1.30667e-21																						0
Map2k3	MAP2K3	1.19999	3.03e-39	1.04723	5.11e-38	0.728809	1.96e-17	0.752154	5.15466e-17	0.792908	6.05356e-41	Tnfa Signaling Via Nfkb					Mtorc1 Signaling																2
Map2k6	MAP2K6	-1.23997	8.4e-14	-0.943298	6.14e-08	0.298257	0.039022	0.369485	2.17855e-05	-0.637348	9.49771e-14																						0
Map3k6	MAP3K6	0.661274	4.8e-05	0.818558	4.3e-08	1.14823	2.1e-15	0.911333	4.18413e-14	-0.225186	0.156919			Myc Targets V2																			1
Map4k2	MAP4K2	-1.44562	5.29e-24	-1.16956	2.68e-14	-0.762494	2.55e-09	0.171044	0.121525	0.0825696	0.405217												Apical Junction										1
Mapk6	MAPK6	1.19459	6.25e-39	1.01318	2.26e-38	1.17362	8.45e-57	1.33397	1.89378e-70	1.15264	2.22647e-78																						0
Mapk8ip1	MAPK8IP1	-1.29116	3.69e-10	-1.13568	1.51e-08	-0.638076	0.000531182	-1.47608	7.76893e-45	-1.96966	8.47522e-24																						0
Mapre3	MAPRE3	-0.946899	2.47e-08	-1.31964	2.85e-14	-0.26353	0.112139	-0.6356	6.30074e-05	-0.918959	6.16728e-08																	Myogenesis					1
Marcks	MARCKS	-1.82528	1.94e-44	-1.68095	5.72e-49	-0.960224	6.02e-18	0.34429	3.12018e-05	0.475393	3.34876e-10																						0
Mark1	MARK1	-0.684515	0.0122459	-1.3063	4.06e-07	-0.804576	0.00206594	0.201649	0.786007																								0
Mars2	MARS2	1.01847	5.9e-18	1.01122	6.57e-18	0.101715	0.548018	1.03729	2.56475e-15	0.861368	9.08292e-27																						0
Masp1	MASP1	-1.12557	3.01e-15	-2.05854	3.12e-73	-1.90491	8.42e-95	-0.610318	1.02591e-05	0.041753	0.794625																						0
Mastl	MASTL	-1.12351	9.82e-32	-0.627506	1.39e-12	-0.00615524	0.956992	0.315837	0.00023826	0.0375769	0.699715																						0
Matn2	MATN2	-1.34142	1.38e-17	-1.49401	1.34e-22	-0.734347	1.1e-06	-1.61131	3.084e-55	-1.31139	6.15324e-48																					Epithelial Mesenchymal Transition	1
Mcam	MCAM	-1.92111	3.21e-15	-3.25296	3.21e-56	-3.52677	3.99e-60	-0.2336	0.364514																								0
Mcart6	0	-0.496059	0.257611	-0.764615	0.0423247	-1.0971	0.00277785																						Coagulation		Interferon Alpha Response		2
Mcpt8	0	4.20433	1.7e-36	4.77708	1.72e-46	3.74251	2.21e-25	1.64926	8.5646e-07	2.31368	6.10003e-39																		Coagulation		Interferon Alpha Response		2
Mdn1	MDN1	1.01154	8.48e-22	1.02714	3.14e-24	0.472354	1.77e-06	0.929299	4.20223e-23	0.740685	2.47052e-22																						0
Megf9	MEGF9	-1.22134	1.6e-09	-1.25498	1.23e-10	-1.32699	1.15e-09	-0.0301087	0.84245	-0.284248	0.0334138																						0
Mertk	MERTK	1.17727	1.35e-09	1.52889	1.62e-16	1.82779	1.14e-27	1.6761	2.00257e-14	0.211091	0.360676																						0
Mest	MEST	-1.33957	3.68e-06	-1.26872	7.55e-06	-0.838082	0.00347586	-1.14215	9.1023e-14													Estrogen Response Late										Epithelial Mesenchymal Transition	2
Mettl7a1	0	-1.33754	3.88e-11	-1.46871	1.93e-09	-0.566526	0.00420172	-1.43912	1.32291e-48	-1.23323	5.75623e-96																		Coagulation		Interferon Alpha Response		2
Mfap3l	MFAP3L	0.92607	7.63e-11	1.08338	1.72e-13	1.49601	1.07e-30	0.195946	0.0748571																								0
Mfap5	MFAP5	-2.91311	1.3e-10	-4.25715	6.45e-16	-4.48456	3.01e-14																									Epithelial Mesenchymal Transition	1
Mfsd12	MFSD12	-0.389913	0.0435639	-1.02595	2.42e-07	-0.861396	8.6e-06	-0.466736	9.73258e-05	-0.308982	0.00135724																						0
Mfsd2a	MFSD2A	1.69053	8.85e-11	1.71953	2.14e-12	1.66794	2.78e-11	1.33936	2.27084e-17	1.88532	2.09168e-40																						0
Mgat3	MGAT3	-1.65646	2.49e-17	-1.09727	1.09e-08	0.0242987	0.908362	-0.527096	2.2782e-12	-0.765243	2.39989e-43																						0
Mgp	MGP	-0.757971	0.0413787	-1.83734	2.83e-08	-0.797801	0.00498584	-1.86615	4.17082e-12																							Epithelial Mesenchymal Transition	1
Mgst1	MGST1	-2.48717	2.12e-27	-2.92341	5.3e-35	-2.02399	5.22e-20	-2.40555	1.11974e-128	-1.80786	1.3528e-21																						0
Mgst2	MGST2	-1.12381	2.63e-09	-0.479219	0.00030713	0.506746	3e-05	-1.41726	4.82207e-70	-0.973838	2.62276e-54																						0
Mgst3	MGST3	-1.07577	7.89e-07	-1.39952	1.71e-13	-0.638622	0.00160378	-1.28773	1.17672e-47	-1.01752	2.06762e-67																						0
Mid1	MID1	-1.42035	9.59e-18	-1.52266	9.36e-26	-1.33448	3.12e-16	-0.325717	0.0169695	0.201146	0.124318																						0
Mif	MIF	0.55985	2.4e-08	0.916224	5.06e-21	1.01064	1.91e-25	0.925182	3.38696e-13	0.775276	1.26962e-24				Hypoxia																		1
Mill2	0	-1.31079	1.86e-05	-1.23269	0.000198421	-0.888441	0.00295313	-1.90504	2.84195e-10	-0.601719	0.061795																		Coagulation		Interferon Alpha Response		2
Mipol1	MIPOL1	0.176044	0.430264	0.519419	0.00775042	1.16488	1.65e-10	0.413859	0.000306871	0.44512	2.71971e-06																						0
Mir103-2	0					5.05412	0.002175																						Coagulation		Interferon Alpha Response		2
Mir106b	MIR106B	0.510999	0.729989	-0.261421	0.837292	-4.47413	0.0209177																										0
Mir125b-1	0	-0.362403	0.685404	-1.38772	0.0775634	-2.05177	0.0184528																						Coagulation		Interferon Alpha Response		2
Mir140	MIR140	-2.53388	1.51e-05	-4.42778	8.97e-10	-7.21507	4.69e-12																										0
Mir143	MIR143	-5.34908	0.000315348	-5.38003	0.00029685	-2.76551	0.00621483																										0
Mir145	0	-3.56971	7.63e-06	-6.3589	5.64e-08	-6.41695	5.73e-08																						Coagulation		Interferon Alpha Response		2
Mir17	MIR17	2.32274	0.0466917																														0
Mir1839	0	-1.66813	0.0199498	-1.42131	0.0510932	-1.05099	0.211726																						Coagulation		Interferon Alpha Response		2
Mir193	0	-1.62398	0.166573	-1.68652	0.165043	-4.46894	0.0205393																						Coagulation		Interferon Alpha Response		2
Mir1938	0	1.62949	0.0146481	1.42795	0.0601812	0.997588	0.264439																						Coagulation		Interferon Alpha Response		2
Mir1949	0	1.17421	1.91e-05	1.32011	7.93e-07	0.163936	0.680919																						Coagulation		Interferon Alpha Response		2
Mir1953	0					2.08906	0.0217198																						Coagulation		Interferon Alpha Response		2
Mir1956	0	2.08909	0.000378025	2.09315	0.000407273	1.65627	0.00915508																						Coagulation		Interferon Alpha Response		2
Mir1964	0	1.43606	0.285842	2.20996	0.00967755																								Coagulation		Interferon Alpha Response		2
Mir1967	0	2.118	0.00926045																										Coagulation		Interferon Alpha Response		2
Mir199a-1	0	-0.999894	0.114756	-1.63014	0.0232662	-1.18286	0.0762753																						Coagulation		Interferon Alpha Response		2
Mir207	0	2.10771	0.0218718	2.94177	0.000104449																								Coagulation		Interferon Alpha Response		2
Mir23a	MIR23A	-1.15033	0.246478	-2.71407	0.00489196	-1.15446	0.389159																										0
Mir23b	MIR23B	-2.37986	0.000816492	-6.60709	6.33e-08	-2.18438	0.00571786																										0
Mir24-2	0	-0.849686	0.00375484	-1.06131	0.000356462	-0.391717	0.24577																						Coagulation		Interferon Alpha Response		2
Mir27a	MIR27A	-0.96505	0.363247	-1.5752	0.0922194	-2.56724	0.0149422																										0
Mir27b	MIR27B	-1.91555	0.000283225	-3.15977	1.32e-07	-3.824	4e-09																										0
Mir3068	0	1.04612	0.0200983	0.728692	0.107607	0.435795	0.394518																						Coagulation		Interferon Alpha Response		2
Mir3074-1	0	-1.65858	6.67e-05	-2.65195	1.26e-10	-2.00128	1.6e-07																						Coagulation		Interferon Alpha Response		2
Mir3096b	0	1.32467	0.0122811	1.26239	0.031316	0.814971	0.227336																						Coagulation		Interferon Alpha Response		2
Mir3100	0	-2.73846	0.00366869	-1.36555	0.0831941	-0.780012	0.40317																						Coagulation		Interferon Alpha Response		2
Mir3109	0	1.83775	0.000103254	1.34881	0.0130032	0.751291	0.25111																						Coagulation		Interferon Alpha Response		2
Mir3112	0	1.30975	2.61e-05	1.15654	4.74e-05	0.971785	0.0010929																						Coagulation		Interferon Alpha Response		2
Mir331	MIR331	-1.85971	0.0210385	-1.37861	0.0737891	-1.48726	0.0653838																										0
Mir3473d	0	-0.586421	0.586654	-0.976429	0.267556	-2.03515	0.0191748																						Coagulation		Interferon Alpha Response		2
Mir365-2	0	1.36594	0.00411312	1.34369	0.00755995	0.312025	0.61069																						Coagulation		Interferon Alpha Response		2
Mir378b	0	0.190764	1	-0.838136	0.346512	-2.36651	0.0406672																						Coagulation		Interferon Alpha Response		2
Mir425	MIR425	-0.0450504	1	-1.19902	0.0491461	-0.943736	0.11857																										0
Mir467c	0	0.49076	0.483023	-1.39167	0.0763434	-2.92776	0.00271028																						Coagulation		Interferon Alpha Response		2
Mir5109	0	4.59634	0.0181261																										Coagulation		Interferon Alpha Response		2
Mir5119	0	-2.1834	0.0460104	-1.36292	0.185261	-0.927074	0.357289																						Coagulation		Interferon Alpha Response		2
Mir568	0	-1.26876	0.0265583	-0.919669	0.082036	-0.189748	0.76919																						Coagulation		Interferon Alpha Response		2
Mir599	0	4.59057	0.0171511																										Coagulation		Interferon Alpha Response		2
Mir674	0	0.775023	0.342922	2.27876	8.29e-06	1.6816	0.00447282																						Coagulation		Interferon Alpha Response		2
Mirlet7b	0	-0.255009	0.65954	-2.13563	9.11e-05	-0.910614	0.0652768																						Coagulation		Interferon Alpha Response		2
Mirlet7c-2	0	-0.760793	0.173058	-1.33846	0.0281622	-1.10095	0.0480634																						Coagulation		Interferon Alpha Response		2
Mirlet7f-1	0	-5.68097	6.62e-05	-1.54954	0.0681274	-1.26425	0.119479																						Coagulation		Interferon Alpha Response		2
Mirlet7i	MIRLET7I	1.06899	0.127634	-0.10695	1	-5.02702	0.00217702																										0
Mki67ip	0	1.14832	4.76e-49	0.965533	5.6e-38	0.0604662	0.550737																						Coagulation		Interferon Alpha Response		2
Mks1	MKS1	-1.04852	1.25e-05	-0.801879	0.000800794	0.0188102	0.951449	-0.570615	0.00463294	-0.529925	0.0775311																						0
Mllt11	MLLT11	2.44283	6.29e-100	1.72386	9.94e-60	1.06865	1.41e-20	0.617893	2.32778e-09	0.992359	1.16185e-27						Mtorc1 Signaling																1
Mlph	MLPH	-1.44354	8.98e-09	-1.5072	6.16e-10	-0.793487	0.00178931	-1.64506	2.15483e-97	-0.964631	1.02494e-72																						0
Mlycd	MLYCD	-0.872511	4.23e-05	-1.32751	6.02e-08	-0.959291	1.89e-05	-0.838577	7.46087e-06	-1.05056	4.6807e-16																						0
Mmd	MMD	1.26196	2.67e-21	1.07906	2.38e-20	0.643042	1.73e-07	1.30036	1.87305e-51	0.306736	0.000415402		Kras Signaling Up																				1
Mmp10	0	1.17767	0.000474012	0.375461	0.273667	-0.111431	0.792594																						Coagulation		Interferon Alpha Response		2
Mmp11	MMP11	-2.20601	1.92e-57	-2.81364	7.18e-105	-1.28137	4.72e-26	-0.884686	1.90269e-17	-1.93724	1.35255e-42		Kras Signaling Up																Coagulation				2
Mmp14	MMP14	-0.850031	8.35e-19	-1.16936	9.59e-42	-1.09326	3.06e-33	0.0104509	0.91989	-0.0764773	0.28742								Complement						Inflammatory Response				Coagulation			Epithelial Mesenchymal Transition	4
Mmp19	0	-1.0326	1.43e-06	-1.08407	6.37e-07	0.202266	0.418564	-0.409082	0.257196																				Coagulation		Interferon Alpha Response		2
Mmp2	MMP2	-0.605126	0.0158609	-1.1146	1.75e-06	-0.719119	0.00281845													Apoptosis			Apical Junction						Coagulation			Epithelial Mesenchymal Transition	4
Mmp28	MMP28	-1.80787	4.18e-09	-2.21794	8.84e-13	-1.4197	2.6e-07	-2.48338	1.07093e-15	-1.64565	4.59866e-100																						0
Mocos	MOCOS	-0.318974	0.257399	-1.02247	0.000490447	-0.441912	0.181494	-1.45942	2.57352e-21	0.159721	0.229415																						0
Morn1	MORN1	-0.39369	0.244407	-0.745262	0.0151727	-1.2673	9.88e-05	-0.464002	0.0539073	0.0714225	0.867025																						0
Morn2	MORN2	-0.94481	5.74e-05	-1.20483	6.47e-07	-0.989939	7.75e-05	-0.898538	2.00574e-08	-1.24788	3.69335e-09																						0
Mov10	MOV10	-1.86328	5.12e-58	-1.41835	3.2e-36	-0.030554	0.781746	-0.327504	0.00135475	-1.19646	2.26267e-47																				Interferon Alpha Response		1
Mpp2	MPP2	-1.47831	8.16e-13	-1.5219	2.56e-13	-0.531487	0.00783466	1.3232	7.77695e-10	0.0103252	1													Xenobiotic Metabolism									1
Mpp6	MPP6	0.897865	1.3e-16	1.19529	5.63e-36	1.26695	1.71e-37	0.927548	7.39582e-22	0.695789	1.06182e-20																						0
Mppe1	MPPE1	-1.25401	9.17e-09	-1.57465	4.19e-13	-1.06624	8.22e-06	-0.303743	0.0643107	-0.452681	4.64618e-05																						0
Mr1	MR1	-1.57464	2.67e-17	-1.8099	3.04e-17	-0.623536	0.000454004	-1.03894	2.66003e-09																								0
Mrc1	MRC1	3.56738	1.67e-66	3.83705	6.03e-91	2.72544	5.55e-32	3.01681	1.68395e-149	1.74432	3.7563e-189																						0
Mrc2	MRC2	-1.24009	1.58e-09	-1.39827	1.1e-12	-0.94555	4.73e-07																										0
Mrgpre	MRGPRE	-1.83668	1.51e-08	-1.93608	8.81e-09	-1.46512	3.71e-06	-0.924485	1.09091e-11	-1.19019	1.48266e-19																						0
Mrgprf	MRGPRF	-3.46125	3.5e-09	-3.76421	2.48e-14	-2.20249	2.04e-07																										0
Mrto4	MRTO4	1.07096	3.56e-38	1.11886	7e-42	0.388524	1.34e-05	0.85674	1.97197e-18	0.983806	2.69183e-52			Myc Targets V2																			1
Msln	MSLN	0.729034	8.43e-05	1.03589	3.99e-08	1.40122	1.65e-15	0.342421	0.000407579	0.85711	6.44975e-44																						0
Msrb3	MSRB3	-1.34873	1.26e-27	-2.0906	9.87e-69	-2.22159	7.67e-75	-0.756309	5.79591e-14	-0.239306	0.181981																						0
Msx3	0					1.58081	2.02e-08																						Coagulation		Interferon Alpha Response		2
Mthfd2	MTHFD2	0.72944	1.75e-17	0.941818	2.13e-20	1.03289	3.07e-33	2.44326	1.10669e-26	2.21835	6.87724e-244						Mtorc1 Signaling													Interferon Gamma Response			2
Mtmr10	MTMR10	1.35608	4.16e-58	1.3776	1.31e-38	0.815822	4.1e-16	1.40326	1.8556e-71	1.10749	9.96404e-53		Kras Signaling Up																				1
Mtss1l	0	-1.15796	3.97e-32	-1.41736	1.94e-49	-1.39837	1.96e-42																						Coagulation		Interferon Alpha Response		2
Mtus1	MTUS1	-2.44272	9.27e-16	-2.21705	5.18e-12	-1.57863	5.25e-08	-2.76752	1.03283e-29	-2.5435	3.99808e-31																						0
Muc1	MUC1	-0.92526	0.00486945	-1.10227	3.13e-05	-0.898888	0.00122411	-0.619978	0.00128692	-0.54168	7.85181e-14																						0
Mum1l1	0	-1.44739	1.14e-37	-1.17869	2.96e-29	-0.813151	5.18e-11																						Coagulation		Interferon Alpha Response		2
Mustn1	MUSTN1	-1.91342	4.02e-13	-2.8161	1.11e-22	-2.72939	4.98e-22																										0
Mxd3	MXD3	-1.89323	1.85e-31	-1.40053	7.85e-23	-1.13759	3.14e-16	-0.453868	0.000432982	-0.124313	0.384393																						0
Mxd4	MXD4	-2.3245	6.69e-26	-2.38354	1.39e-25	-1.53913	5.48e-16	-2.08249	7.51146e-106	-2.61209	2.50982e-249																						0
Mxra8	MXRA8	-1.56874	8.86e-43	-1.61796	9.46e-45	-0.741908	7.02e-11	-0.736175	1.643e-09																								0
Mybbp1a	MYBBP1A	0.982083	7.59e-31	1.08545	2.29e-41	0.454033	2.94e-08	0.960577	1.41899e-31	0.744835	1.8135e-48			Myc Targets V2																			1
Mycl1	0	-1.58667	1.46e-31	-1.54549	6.09e-37	-1.21659	6.5e-24																						Coagulation		Interferon Alpha Response		2
Myh10	MYH10	-1.12515	7.13e-38	-0.991612	7.64e-34	-0.856465	5.51e-27	0.415406	6.94137e-07	0.59238	2.81039e-08												Apical Junction										1
Myl9	MYL9	-2.38876	9e-63	-4.09536	6.38e-159	-5.3997	1.09e-115																Apical Junction									Epithelial Mesenchymal Transition	2
Mylip	MYLIP	-2.22851	4.33e-87	-2.02053	1.35e-70	-1.07777	6.88e-28	-0.436908	0.0694847																								0
Mylk	MYLK	-2.11407	2.02e-23	-2.14027	6.5e-22	-1.38377	1.97e-12	-0.650832	1.23524e-05	0.257714	0.00374397																	Myogenesis				Epithelial Mesenchymal Transition	2
Myo6	MYO6	-1.05433	2.57e-18	-0.981372	2.75e-17	-0.435364	0.000908488	-1.65231	2.33122e-93	-1.60392	5.95742e-175																						0
Myo7a	MYO7A	-1.13692	1.01e-23	-1.29594	6.4e-32	-1.31482	7.51e-24	1.34431	1.50579e-14	-0.895542	1.30117e-05																						0
Myst4	0	-1.12662	3.57e-14	-1.17712	8.2e-16	-0.551927	5.36e-05																						Coagulation		Interferon Alpha Response		2
Naa25	NAA25	0.945879	6.4e-27	1.02474	2.58e-35	0.672336	2.13e-16	0.568811	4.23714e-12	0.458236	2.59177e-13																						0
Nacc2	NACC2	-1.65383	9.68e-33	-2.22482	4.12e-56	-1.38826	2.94e-23	-0.635003	6.61639e-10	-0.644218	8.27754e-13																						0
Nadk	NADK	0.96867	3.56e-31	1.055	1.44e-42	0.685023	1.08e-18	0.336733	3.06068e-05	0.448592	1.60542e-17																						0
Naf1	0	1.05752	3.15e-21	1.03376	9.97e-19	0.558026	1.54e-06	0.910708	4.10109e-18	0.939173	6.46784e-20																		Coagulation		Interferon Alpha Response		2
Naga	NAGA	-1.1553	1.95e-16	-1.12348	1.06e-18	-0.20623	0.112826	-0.728678	2.1073e-05	-1.00902	8.25575e-25																						0
Naglu	NAGLU	-0.76944	1.25e-07	-1.16018	3.93e-16	-0.467299	0.00351908	-0.163193	0.209171	-0.266548	0.0331811																						0
Nalcn	NALCN	-1.71568	2.37e-13	-1.46683	8.09e-13	-0.921143	1.36e-05	-0.700875	0.0154654																								0
Napepld	NAPEPLD	-1.13636	2.42e-06	-1.30935	4.55e-08	-0.580419	0.0195136	-0.207762	0.107876	-1.45586	2.61795e-31																						0
Nav2	NAV2	-0.783916	5.06e-07	-1.12412	3.18e-13	-0.464559	0.000768205	-0.184323	0.0506524	0.122085	0.753904																	Myogenesis					1
Nbl1	NBL1	-0.774991	5.13e-08	-1.20841	1.07e-10	-1.09369	2.57e-07	-0.130508	0.145719	0.271508	4.76765e-05											Estrogen Response Late											1
Ncapd2	NCAPD2	-1.04944	5.43e-35	-0.47309	1.27e-08	-0.235059	0.00819393	0.112428	0.162135	0.0956209	0.129303																						0
Nckap1l	0					3.04574	1.44e-26																						Coagulation		Interferon Alpha Response		2
Nckap5l	NCKAP5L	1.21065	2.25e-13	0.865176	4.09e-07	0.903352	1.59e-07	0.576536	0.000322705	0.177491	0.650372																						0
Ncl	NCL	1.03154	2.01e-36	1.232	5.63e-51	0.446566	2.93e-08	0.758613	1.31408e-18	0.868916	1.75402e-43																						0
Ndp	0					1.17333	0.000901484	0.728303	0.0044406																				Coagulation		Interferon Alpha Response		2
Ndrg2	NDRG2	-0.754199	0.014931	-0.598533	0.0400174	1.17026	3.13e-06	-0.837285	2.76544e-12	-0.933864	6.61052e-14													Xenobiotic Metabolism									1
Ndrg4	NDRG4	-1.29263	1.93e-07	-1.59821	9.04e-09	-0.577973	0.0168796	-0.872298	1.13596e-05	-1.17199	1.3723e-10																						0
Ndst3	NDST3	1.80806	3.39e-37	2.00335	1.47e-50	2.26998	5.31e-58	2.95187	3.88065e-107	2.94854	9.95828e-38																						0
Ndufaf3	NDUFAF3	-1.21502	2.25e-07	-1.25057	1.65e-10	-0.393015	0.0462307	-0.412052	0.00188427	-0.35744	0.00765537																						0
Neat1	0	-1.54953	1.49e-75	-1.39452	1.51e-74	-0.864683	7.14e-21																						Coagulation		Interferon Alpha Response		2
Nedd9	NEDD9	-1.28992	4.06e-30	-1.41661	6.18e-45	-1.33836	2.61e-37	-1.24436	2.9664e-53	-1.3514	1.40176e-53									Apoptosis													1
Nefl	NEFL	2.23371	2.1e-07	2.45876	9.14e-10			1.30391	4.73372e-07																								0
Nefm	0	3.9461	2.82e-36					1.62303	2.13111e-10																				Coagulation		Interferon Alpha Response		2
Neil3	NEIL3	-1.26357	5.75e-24	-1.02491	3.7e-20	-0.495496	7.37e-06	0.483072	6.69674e-06	0.489111	6.28751e-06																						0
Nell2	NELL2	-0.915288	0.000226741	-1.50073	8.07e-07	-2.58089	6.02e-17			0.398182	0.169179																						0
Neurl1a	0	-1.78656	1.73e-18	-1.90505	2.4e-18	-1.39986	4.76e-13	-0.647972	7.03182e-05																				Coagulation		Interferon Alpha Response		2
Neurl1b	NEURL1B	-1.9076	2.55e-15	-1.55283	8.03e-18	-0.431669	0.0225979	-1.694	7.82994e-53	-0.782765	4.47641e-11																						0
Neurl3	NEURL3	-0.8648	5.85e-07	-0.950578	1.17e-07	-1.02667	1.51e-09	-1.11297	1.87938e-27	-1.99815	1.68659e-236																						0
Nfatc1	NFATC1	-0.709287	4.43e-07	-1.00611	3.51e-12	-0.681027	8.8e-06	0.0811117	0.434761	-0.11837	0.17641																						0
Nfatc4	NFATC4	-2.49988	2.03e-79	-2.73255	2.07e-91	-1.63475	2.37e-33																										0
Nfkbia	NFKBIA	0.157203	0.175729	-0.661506	4.32e-11	-1.13629	1.42e-37	-1.31813	1.97342e-51	-1.32801	1.74249e-62	Tnfa Signaling Via Nfkb													Inflammatory Response					Interferon Gamma Response			3
Nfkbie	NFKBIE	-0.70711	2.48e-08	-1.38701	9.28e-39	-1.21251	1.28e-31	-0.553058	0.00012092	-0.601279	0.00372548	Tnfa Signaling Via Nfkb																					1
Ngef	NGEF	1.13396	9.44e-17	1.23926	3.92e-11	1.47269	2.93e-29	-0.12774	0.469529	0.0420003	0.680769																						0
Ngf	NGF	1.49061	6.53e-56	0.511924	3.26e-06	-0.430246	0.00133461	1.29657	1.97942e-22	-0.641904	0.0115466		Kras Signaling Up																				1
Nhsl1	NHSL1	0.466742	4.85e-05	0.732757	7.4e-11	1.06536	6.39e-24	0.568626	1.63407e-08	0.519655	2.18709e-13																						0
Nicn1	NICN1	-1.68796	3.86e-34	-1.24179	4.33e-22	-0.555303	7.24e-05	-0.983384	1.05401e-20	-0.811641	1.41276e-19																						0
Nip7	NIP7	1.10736	1.73e-39	1.01024	1.05e-32	0.17824	0.086351	0.619768	5.06575e-12	0.784336	1.9607e-32			Myc Targets V2																			1
Nipal1	NIPAL1	2.27055	6.43e-59	1.49112	1.43e-23	0.57526	0.00221665	-1.0068	5.48436e-22	-0.551501	1.01604e-18																						0
Nipal3	NIPAL3	-2.09409	1.4e-20	-1.73618	2.24e-10	-0.232444	0.289058	-1.66604	1.33987e-32	-1.10292	8.90664e-23																						0
Nkd1	NKD1	-2.60887	8.22e-08	-2.75994	3.75e-08	-2.28353	1.96e-07																										0
Nle1	NLE1	1.12248	1.25e-29	1.13949	1.79e-33	0.224704	0.0408375	0.749934	2.60017e-14	0.757017	3.05906e-16																						0
Nlk	NLK	1.00226	2.76e-27	0.868076	6.79e-21	0.872	2.06e-20	0.460051	2.19066e-06	0.104529	0.195073																						0
Nlrp1a	0	1.39261	1.21e-21	1.61947	1.58e-33	1.03603	6.74e-11																						Coagulation		Interferon Alpha Response		2
Nlrx1	NLRX1	-1.64859	2.01e-14	-1.83698	1.3e-17	-1.24155	6.4e-07	-0.715541	0.00151277																								0
Nme1	NME1	0.967941	2.47e-24	1.12026	1.42e-42	0.503402	6.01e-10	0.644006	2.58287e-08	0.622394	4.25991e-28					Allograft Rejection																	1
Nme3	NME3	-1.16854	4.17e-11	-1.11609	2.85e-12	-0.724714	5.32e-06	-1.03657	4.30628e-19	-0.829397	9.48423e-20																						0
Nmi	NMI	-1.77548	2.36e-16	-2.11523	1.03e-25	-1.2666	7.97e-11	-0.739412	1.49434e-09	-1.15241	1.00817e-10														Inflammatory Response					Interferon Gamma Response	Interferon Alpha Response		3
Nmnat2	NMNAT2	2.30108	2.61e-33	2.6018	2.01e-39	1.8631	4.04e-20	1.99231	7.00991e-34	1.25565	6.45404e-19																						0
Nmnat3	NMNAT3	-1.31508	5.01e-07	-1.43361	1.32e-08	-0.280621	0.321704	-0.765367	1.73747e-06	-0.819418	3.40436e-07																						0
Noc3l	NOC3L	1.07046	2.7e-31	1.0428	5.35e-35	0.332178	0.000159828	0.720148	1.92039e-16	0.593688	9.49442e-21																						0
Nol9	NOL9	0.927477	2.34e-28	1.01253	4.5e-32	0.415762	1.06e-06	0.930915	5.72704e-24	0.604264	4.53213e-20																						0
Nolc1	NOLC1	1.11962	2.05e-34	1.18827	6.29e-44	0.434814	2.54e-07	1.15681	6.01807e-38	1.19063	4.49824e-111																						0
Nop16	NOP16	1.34557	2.18e-32	1.3526	2.81e-39	0.639863	2.34e-09	0.519093	9.37428e-07	0.344087	5.72271e-08			Myc Targets V2																			1
Nop2	NOP2	1.12025	1.19e-36	1.15307	7.32e-35	0.205475	0.0192281	1.11309	8.39992e-31	0.918912	9.13301e-56			Myc Targets V2				Il2 Stat5 Signaling															2
Nphp4	NPHP4	-1.00338	7.69e-06	-1.04833	2.92e-07	-0.780953	9.73e-05																										0
Npm1	NPM1	0.929339	1.02e-24	1.06657	1.03e-34	0.50821	2.75e-09	0.361078	2.50498e-05	0.574053	9.17111e-18			Myc Targets V2		Allograft Rejection																	2
Nppb	NPPB	2.9335	3.38e-25	1.67166	3.82e-08																												0
Npr1	NPR1	-0.992498	0.00614787	-1.98949	1.44e-05	-1.55972	0.000304133	-2.15374	1.41952e-15																								0
Npr2	NPR2	-1.26514	6.03e-12	-2.08971	1.29e-26	-1.5116	5.66e-15	0.190533	0.343974																								0
Nptx1	NPTX1	1.12654	0.000633097	1.77549	6.94e-07	2.74839	1.27e-19	0.306979	9.37733e-05	0.201216	0.173259																						0
Nqo1	NQO1	-1.58803	9.48e-11	-1.67099	2.29e-11	-0.853071	0.000557815			-2.74311	9.82596e-13													Xenobiotic Metabolism				Myogenesis					2
Nr1d1	NR1D1	0.988931	6.09e-05	0.440925	0.0907494	1.13178	2.93e-06	0.968594	1.42783e-25	-0.0518048	0.656136																						0
Nr1h3	NR1H3	-1.18186	0.034253	-1.30479	0.00217269	-1.71253	0.000321745	-1.8251	1.42594e-27	-0.700531	3.21947e-10																						0
Nr4a2	NR4A2	-1.00849	5.83e-07	-1.49003	1.34e-12	-1.30503	4.49e-10	-1.18817	4.77427e-14	-0.644059	0.00057167	Tnfa Signaling Via Nfkb															Kras Signaling Dn						2
Nr4a3	NR4A3	-1.53508	1.72e-07	-1.44921	5.76e-06	-1.72175	2.67e-07					Tnfa Signaling Via Nfkb																					1
Nrarp	NRARP	0.480943	0.124382	0.785673	0.00263979	1.50541	1.03e-11	1.91287	1.59259e-100	0.752759	1.57099e-12																						0
Nrbp2	NRBP2	-1.95475	2.05e-16	-2.25134	2.66e-38	-1.83559	2.62e-24	-0.562508	4.42736e-05	-1.26215	2.21454e-10																						0
Nrm	NRM	-1.28037	2.94e-25	-1.05425	2.35e-19	-0.516583	7.37e-06	0.268056	0.017634	0.0704799	0.533745																						0
Nrn1	NRN1	-1.36267	3.55e-28	-1.16063	4.02e-23	-1.15724	6.15e-23	0.126299	0.124022	-0.726589	7.84874e-41																						0
Nrp1	NRP1	-0.157323	0.0689246	-0.563899	5.02e-14	-1.21685	2.97e-47	-1.23826	3.65853e-31	0.287573	0.000290089		Kras Signaling Up					Il2 Stat5 Signaling			Angiogenesis					Uv Response Dn							4
Nsun2	NSUN2	1.23553	8.19e-48	1.25819	5.09e-49	0.694036	1.89e-16	0.937128	3.48267e-29	0.734379	2.71645e-38																						0
Nt5dc3	NT5DC3	1.71807	1.25e-74	1.46216	3.69e-59	1.0006	6.16e-28	0.665885	6.37674e-14	0.847836	7.00052e-41																						0
Ntn1	NTN1	-1.15032	5.34e-24	-1.83314	4.33e-63	-1.9803	7.1e-71	-0.0774342	0.773037	2.28148	4.19997e-07																						0
Ntn4	NTN4	-2.77288	1.12e-26	-2.83291	1.65e-35	-1.18362	4.94e-10	-0.844582	9.00045e-13	-1.74627	9.66497e-44																						0
Ntng2	NTNG2	-1.03252	0.00095683	-1.69998	1.43e-07	-0.7275	0.0117741	0.0969851	0.731507																								0
Nuak1	NUAK1	-0.948942	4.92e-22	-1.18526	5.78e-34	-1.56214	1.34e-51	-0.0544336	0.691494	-0.59194	0.0386412																						0
Nudt13	NUDT13	-1.58133	4.59e-14	-1.19467	5.49e-09	-0.557621	0.00328837	-1.0486	2.6297e-10	-1.0172	9.0368e-09																						0
Nudt18	NUDT18	-1.05336	6.63e-07	-1.16028	1.01e-06	-0.324492	0.171047	-0.691901	2.96799e-05	-0.716085	4.45124e-05																						0
Nudt4	NUDT4	0.689657	9.47e-07	0.788659	1.99e-08	1.02007	4.99e-14	-0.733919	1.2747e-20	-0.0283818	0.675066																						0
Numbl	NUMBL	-0.484126	0.000128647	-1.17	2.23e-13	-0.24707	0.0587069	-0.576931	1.21561e-09	-0.902985	1.2727e-13																						0
Nup210l	NUP210L	0.743119	0.0191542	1.27604	1.93e-05	1.07854	0.000426617	0.0491709	0.812078	-0.344944	0.176844																						0
Nupr1	NUPR1	-1.33002	5.98e-26	-1.05472	5.91e-22	-0.11493	0.469044	0.620705	2.56277e-05	0.973425	7.74009e-28						Mtorc1 Signaling																1
Nusap1	NUSAP1	-1.52655	2.41e-34	-0.994207	9.7e-27	-0.452336	4.36e-07	-0.0774867	0.401922	0.133498	0.0483637																						0
Oasl1	0	0.531689	0.00549899	0.627433	0.00376337	1.19453	1.68e-10	-0.0995516	0.505881	0.311218	2.87809e-06																		Coagulation		Interferon Alpha Response		2
Oasl2	0	-2.46574	3.48e-19	-2.43718	2.98e-19	-0.596131	0.000123224	-1.12921	3.52815e-13	-0.978089	0.000207726																		Coagulation		Interferon Alpha Response		2
Obfc2a	0	1.45206	5.19e-38	1.27009	2.49e-31	0.571596	2.06e-07																						Coagulation		Interferon Alpha Response		2
Ociad2	OCIAD2	0.124733	0.467034	0.651665	0.000128138	1.26741	1.78e-20	-1.13907	2.6304e-36	-1.13973	1.72348e-81																						0
Odc1	ODC1	1.43128	1.77e-41	1.72159	1.58e-72	0.846656	1.03e-19	1.0759	3.74371e-37	1.33498	2.08258e-111							Il2 Stat5 Signaling															1
Odz4	0					1.47256	5.01e-20																						Coagulation		Interferon Alpha Response		2
Ogdhl	OGDHL	-1.2271	0.000239929	-1.1171	0.000583352	-0.0125119	0.978484	0.0335543	0.836261	-0.428119	0.0946698																						0
Ogfrl1	OGFRL1	-0.850375	0.00423198	-1.5314	7.33e-07	-0.434564	0.134489	0.180275	0.284298	-0.134437	0.561204																						0
Ogn	OGN	-3.20481	5.75e-60	-5.11942	6.66e-83	-5.12609	1.85e-111																										0
Oip5	OIP5	-1.18014	2.05e-14	-0.710407	9.43e-08	-0.180052	0.207463	0.253389	0.0232436	0.270016	0.00690436																						0
Olfml2b	OLFML2B	-1.83399	6.32e-63	-1.91282	3.22e-63	-1.36578	1.7e-48	-0.301787	0.00158758	-0.183523	0.374618																						0
Olfml3	OLFML3	-1.31938	1.93e-33	-1.70226	3.26e-52	-0.888259	7.14e-16	-0.610295	0.0164656																								0
Olfr1372-ps1	0	-1.74019	4.57e-05	-2.32349	1.46e-13	-1.60844	3.96e-10																						Coagulation		Interferon Alpha Response		2
Olr1	OLR1	-0.989777	0.000123054	-1.2013	1.56e-07	-0.445061	0.0661776			0.133018	0.796137	Tnfa Signaling Via Nfkb							Complement		Angiogenesis				Inflammatory Response				Coagulation				5
Omd	OMD	-2.04303	7.34e-14	-1.52939	1.2e-08	-1.30048	7.47e-07	-4.76969	3.96429e-29																								0
Omp	OMP			1.30678	1.4e-05	1.20756	3.51e-05	0.763552	0.000162466	0.668822	4.00297e-07																						0
Oplah	OPLAH	-1.56759	7.03e-18	-1.58633	1.92e-21	-0.506989	0.00423023	-1.05126	1.4218e-09	-1.57295	2.85068e-21																						0
Oscp1	OSCP1	-1.20784	8.09e-08	-0.926889	3.22e-06	-0.463043	0.0231893	-0.403433	0.0131347	0.34453	0.0980847																						0
Osgep	OSGEP	-1.02802	1.27e-10	-0.840305	5.13e-06	-0.180931	0.253282	-0.525771	8.39265e-05	-0.605194	1.57739e-06																						0
Osmr	OSMR	-0.674444	0.00126422	-1.27975	1.36e-08	-1.2356	5.63e-09	0.349595	0.101357																Inflammatory Response								1
P2rx5	P2RX5	-0.664091	0.0037424	-1.21847	6.04e-07	-1.17396	1.46e-06																										0
P2ry2	P2RY2	1.55142	3.45e-34	1.28083	3.49e-24	0.848933	3.6e-10	1.36616	7.87755e-18	1.20517	7.73459e-36														Inflammatory Response								1
P4ha3	P4HA3	-2.05393	3.81e-51	-2.93696	4.97e-98	-3.3726	3.47e-99	-1.99925	2.11e-46																								0
Pa2g4	0	0.986239	1.26e-28	1.12727	2.17e-39	0.480693	8.07e-08	0.816368	2.86765e-19	0.783861	1.91837e-40																		Coagulation		Interferon Alpha Response		2
Pabpc1	0	0.806557	3.75e-18	1.00905	4.52e-31	0.947272	1.17e-30	0.219766	0.00496713	0.211054	7.50737e-05																		Coagulation		Interferon Alpha Response		2
Pabpc4	PABPC4	0.950187	6.82e-32	1.11359	3.16e-40	0.695178	2.37e-19	0.347967	4.85934e-06	0.294145	9.17473e-08																						0
Pacrg	PACRG	1.54101	5.16e-13	2.25721	1.28e-29	2.34666	6.16e-36	0.38692	0.00454429	0.843795	4.99534e-11																						0
Palld	PALLD	-1.07583	2.73e-16	-1.60896	2.49e-37	-1.5105	3.95e-32	-0.36631	1.91607e-05	-0.562604	1.95291e-22																						0
Palm2	0	-2.21281	8.41e-19	-2.77467	3.5e-29	-3.1815	5.65e-37																						Coagulation		Interferon Alpha Response		2
Palmd	PALMD	-3.31026	5.19e-15	-2.91428	1.68e-09	-2.05105	4.56e-06	0.649039	1.854e-10	-0.737164	8.58811e-05																						0
Paox	PAOX	0.0604087	0.737352	0.499843	0.000335131	1.24064	2.05e-22	1.01475	1.14904e-26	0.153627	0.0212701																						0
Papss2	PAPSS2	-0.920267	0.000106028	-1.48616	2.63e-12	-1.31473	6.82e-09	-0.736624	2.56929e-10	-2.16416	1.42304e-268											Estrogen Response Late		Xenobiotic Metabolism									2
Paqr4	PAQR4	-0.91483	4.46e-12	-1.03424	2.18e-13	-0.638538	4.72e-07	0.868107	6.70216e-12	0.142996	0.182787																						0
Paqr8	PAQR8	-1.84801	8.12e-31	-1.67362	1.93e-22	-1.2996	1.47e-16	-0.60394	7.89464e-08	-0.710244	1.45703e-34																						0
Pard3b	PARD3B	-1.02497	4.96e-07	-1.44125	1.72e-19	-1.41314	6.29e-19	-1.75132	1.59927e-28	-0.365641	0.0112718																						0
Pard6b	PARD6B	1.32062	1.68e-11	1.38573	4.75e-13	1.61313	1.48e-18	0.124477	0.237689	0.737133	1.30299e-29																						0
Parm1	PARM1	-0.637308	0.214073	-1.30113	0.00432886	-1.35891	0.00833392	-0.456849	9.5025e-07	0.124552	0.0318788																						0
Parp10	PARP10	-1.44763	7.08e-37	-1.78485	7.32e-43	-1.26251	3.1e-31	-0.543274	0.000105501	-0.629947	2.00336e-05																						0
Parp12	PARP12	-1.26228	5.18e-33	-1.39546	6.43e-41	-1.03624	2.84e-26	-0.616903	1.56587e-08	-0.885902	2.71996e-19																			Interferon Gamma Response	Interferon Alpha Response		2
Parp14	PARP14	-2.70628	1.98e-27	-2.93602	5.23e-33	-0.977864	3.49e-07	-1.31015	3.18769e-26	-1.49116	2.38476e-41																			Interferon Gamma Response	Interferon Alpha Response		2
Parp9	PARP9	-1.6616	5.44e-22	-1.58716	9.59e-24	-0.866946	1.5e-09	-1.16942	6.27281e-32	-0.867642	8.11963e-17																				Interferon Alpha Response		1
Parvb	PARVB	1.33154	4.19e-53	1.26542	1.68e-56	1.47052	1.19e-68	1.31191	8.01934e-68	1.33704	6.79646e-108																						0
Parvg	PARVG	0.52816	0.0210282	0.838555	7.18e-05	1.01796	2.04e-06	0.435534	0.146831																								0
Pawr	PAWR	-1.11647	1.54e-23	-1.1519	3.73e-29	-0.998319	1.52e-22	-0.550057	1.43698e-06	-0.0974651	0.456149																						0
Pax6	PAX6	-1.2911	2.44e-08	-1.04768	6.99e-06	-0.235048	0.373553	-0.0930593	0.633633																								0
Pbld1	0	0.48697	0.0290519	1.15734	1.39e-11	1.42927	2.1e-16																						Coagulation		Interferon Alpha Response		2
Pbp2	0	2.33712	5.06e-16	2.13013	2.28e-13	1.81049	1.38e-08			2.94343	6.92816e-16																		Coagulation		Interferon Alpha Response		2
Pbxip1	PBXIP1	-1.64527	5.78e-53	-1.97744	6.29e-78	-1.68449	2.21e-39	-0.899295	1.33757e-18	-1.06272	4.11822e-49																						0
Pccb	PCCB	-1.04133	1.15e-07	-1.06632	4.16e-11	-1.01175	1.6e-09	-1.79569	4.5949e-39	-1.01798	6.64273e-26																						0
Pcdh18	PCDH18	-0.848403	1.57e-20	-1.14183	1.91e-39	-1.4848	6.62e-62	-0.355019	0.0217631																								0
Pcdh7	PCDH7	-0.307812	0.00315407	-0.774741	7.63e-16	-1.26458	8.94e-36	1.12744	6.0025e-25	0.49665	0.0625784														Inflammatory Response								1
Pcdhb17	0	-0.939602	2.89e-06	-1.86675	8.68e-19	-1.63317	1.25e-14	-0.508848	0.123776																				Coagulation		Interferon Alpha Response		2
Pcdhb22	0	-0.990059	3.47e-15	-1.66242	2.24e-37	-1.43725	1.1e-27	-0.706714	0.0142644																				Coagulation		Interferon Alpha Response		2
Pcdhga5	PCDHGA5	-0.534102	0.00194748	-1.3081	2.38e-13	-0.74327	9.81e-06	-0.300573	0.000154023	0.198389	0.00588176																						0
Pcmtd1	PCMTD1	-1.0073	1.86e-20	-0.787001	1.37e-14	-0.125014	0.247685	-0.547736	1.0424e-07	-0.689159	8.15985e-19																						0
Pcolce	PCOLCE	-0.944031	4.83e-09	-1.26788	1.11e-22	-1.08463	1.47e-17	-0.960932	1.37527e-29	0.197899	0.0155251																					Epithelial Mesenchymal Transition	1
Pcolce2	PCOLCE2	1.42651	3.4e-05	1.51033	9.98e-06	0.979882	0.00423805	2.25688	1.14465e-60	0.899043	8.18309e-42																					Epithelial Mesenchymal Transition	1
Pcsk4	PCSK4	1.08904	1.22e-07	1.20056	2.92e-09	0.885509	4.88e-05	0.841858	4.26249e-07	-0.304465	0.0429386																						0
Pcsk9	PCSK9	0.0200804	0.957975	-0.26826	0.398629	1.6415	6.46e-10	0.977267	6.35947e-29	0.641985	1.33454e-07								Complement														1
Pdcd1lg2	PDCD1LG2	2.96698	2.81e-25	3.10211	3.56e-23	2.33705	3.29e-10						Kras Signaling Up																				1
Pdcd4	PDCD4	-1.498	9.62e-16	-1.41767	8.45e-18	0.339978	0.0105954	-1.25979	2.22778e-34	-2.80358	1.12505e-217									Apoptosis		Estrogen Response Late											2
Pde4d	PDE4D	-1.55421	2.92e-36	-1.89713	3.2e-55	-1.54214	4.47e-35	-0.363576	0.00350916	-0.790616	6.92337e-26																						0
Pde5a	PDE5A	-1.53665	6.76e-13	-0.82638	2.81e-05	0.3631	0.0441051	-0.616048	7.49958e-09	-0.974331	5.48449e-20																						0
Pde6d	PDE6D	-1.23739	1.41e-21	-0.924382	2.76e-16	0.01924	0.882657	-0.0125866	0.931167	-0.250905	0.00799571																						0
Pde8a	PDE8A	-0.77677	0.000192548	-0.945726	4.04e-05	-1.23109	2.76e-05	-0.596586	0.0003099																								0
Pde9a	PDE9A					1.28045	0.00264316	-0.969323	1.93496e-16	-0.319413	9.89868e-06																						0
Pdgfb	PDGFB	-1.47081	8.04e-09	-2.43936	1.13e-28	-1.17905	2.32e-14	0.962379	4.97501e-24	0.718388	2.58777e-22				Hypoxia				Complement										Coagulation				3
Pdgfc	PDGFC	-1.12876	1e-14	-1.59786	2.69e-29	-1.61649	1.65e-29	-0.767858	4.16584e-19	-0.418396	5.53683e-05																						0
Pdgfra	PDGFRA	-1.75241	1.53e-24	-2.08001	1.89e-36	-1.1588	7.12e-13	0.0150748	1	-0.748118	6.18084e-05																						0
Pdgfrb	PDGFRB	-1.70185	8.29e-89	-2.20387	6.59e-171	-1.54727	3.86e-60													Apoptosis						Uv Response Dn						Epithelial Mesenchymal Transition	3
Pdgfrl	PDGFRL	-2.21484	3.28e-09	-2.80458	6.06e-13	-2.04661	2.6e-05	-2.37315	1.60278e-15																								0
Pdk2	PDK2	-2.28973	4.71e-14	-2.34437	1.51e-15	-1.37226	6.83e-08	-2.27245	8.78882e-52	-2.5912	1.96007e-91																Kras Signaling Dn						1
Pdlim5	PDLIM5	-0.521343	4.14e-09	-1.09065	3.93e-47	-1.17189	1.43e-54	-0.195429	0.0238365	-0.44464	3.71594e-14	Tnfa Signaling Via Nfkb												Xenobiotic Metabolism		Uv Response Dn							3
Pdp2	PDP2	0.457733	0.0202383	0.626538	0.00031584	1.14785	2.18e-12	0.369154	0.00157362	0.483885	5.23972e-07																						0
Peg13	0	-1.09074	2.28e-13	-1.33868	1.75e-19	-1.4646	1.83e-21																						Coagulation		Interferon Alpha Response		2
Peli3	PELI3	-2.29687	5.13e-09	-2.91328	7.03e-12	-1.40379	0.000141403	-1.66944	8.52154e-09																								0
Penk	PENK	-2.10959	9.81e-15	-1.86541	5.86e-11	-1.58734	2.01e-09											Il2 Stat5 Signaling															1
Pex11c	0	-1.10962	0.000253681	-1.38332	2.77e-07	-0.9675	0.000598831																						Coagulation		Interferon Alpha Response		2
Pfkfb3	PFKFB3	-0.222754	0.120659	-0.646048	1.79e-06	-1.46563	3.04e-20	-0.638478	3.65843e-10	-0.487467	1.81348e-08	Tnfa Signaling Via Nfkb			Hypoxia																		2
Pfkm	PFKM	-1.21945	7.37e-32	-0.768184	4.32e-13	0.205792	0.0510996	-0.84042	1.352e-18	-1.26493	3.29923e-84																	Myogenesis					1
Pgam5	PGAM5	1.03848	2.01e-40	0.815406	1.08e-27	0.157024	0.0799025	0.586987	3.9222e-11	0.750947	1.03586e-24																						0
Pgap1	PGAP1	-0.221579	0.0625569	0.293921	0.0231197	1.05285	1.3e-15	0.89254	2.29749e-22	0.30085	2.9725e-08																						0
Pgbd5	PGBD5	-1.02533	1e-06	-1.28479	4.39e-09	-1.25204	1.13e-09																										0
Pgcp	0	-0.660955	3.47e-10	-1.33881	3.44e-37	-1.2065	3.28e-26																						Coagulation		Interferon Alpha Response		2
Pgf	PGF	1.43312	1.01e-13	0.669484	0.00688094	0.891704	0.000190255	2.14182	3.07014e-33	1.1413	1.29948e-18				Hypoxia																		1
Phgdh	PHGDH	0.82729	5.29e-11	1.03389	2.06e-17	0.980111	1.46e-15	1.1661	1.56854e-49	1.39389	2.0037e-147						Mtorc1 Signaling																1
Phka2	PHKA2	-1.26486	2.54e-26	-0.869957	6.18e-15	-0.160042	0.174488	-1.22345	7.1876e-27	-1.06603	1.04451e-48																						0
Phlda2	PHLDA2	1.24853	8.27e-08	1.7179	6.41e-12	1.77334	1.33e-13	0.80756	6.35888e-10	1.42785	1.20487e-52	Tnfa Signaling Via Nfkb																					1
Phldb2	PHLDB2	-1.00009	5.81e-23	-1.26614	7.61e-59	-1.10865	5.11e-40	0.815895	4.63493e-25	0.951846	7.64975e-73																						0
Phyh	PHYH	-1.86776	1.08e-11	-2.23397	8.21e-25	-1.47565	7.38e-12	-2.05157	6.62517e-92	-2.19257	1.1748e-134																						0
Phyhd1	PHYHD1	-0.965292	0.000512106	-1.50162	1.36e-08	-1.0664	9e-05	-1.09885	1.32323e-07	-1.02896	0.00110033																						0
Phyhip	PHYHIP	0.00375935	1	-0.229019	0.357649	-1.14447	1.49e-05																										0
Pi15	PI15	1.36613	7.5e-11	1.10252	4.15e-08	1.23448	6.47e-10																										0
Pi4k2b	PI4K2B	0.532395	1.67e-07	0.733356	8.22e-22	1.39026	6.3e-65	0.702884	6.21591e-18	0.523998	1.71666e-13																						0
Pias3	PIAS3	-1.14657	1.14e-29	-1.09137	2.88e-26	-0.371039	4.73e-05	-0.211106	0.0252032	-0.0429989	0.604904															Uv Response Dn							1
Pid1	PID1	-2.29542	1.19e-27	-1.87921	2.03e-18	-1.16748	2.49e-08																										0
Pigh	PIGH	-0.441461	0.0286587	-0.721667	0.000146048	-1.0768	3.51e-08	-0.992575	1.0824e-17	-0.620586	4.27198e-09																						0
Pigp	PIGP	-1.04443	3.54e-08	-1.07539	2.72e-09	-0.575797	0.0028049	-0.928113	6.44691e-12	-0.945769	1.50825e-13																						0
Pik3ip1	PIK3IP1	-2.23747	9.6e-16	-2.66132	4.31e-19	-1.13069	2.68e-05	-0.918222	3.84437e-13	-1.27387	9.1772e-13																						0
Pik3r3	PIK3R3	-1.05852	3.49e-09	-0.818597	1.35e-06	-1.29736	7.51e-12	-1.78965	9.30628e-36	-1.1319	1.08196e-21						Mtorc1 Signaling						Apical Junction			Uv Response Dn							3
Pim3	PIM3	1.87007	1.52e-89	1.60757	1.16e-94	1.42039	2.31e-76	1.34871	4.31859e-61	0.813087	5.84773e-35																						0
Pink1	PINK1	-1.08014	7.29e-09	-1.08534	2.24e-13	-0.318181	0.039626	-0.569566	2.36481e-08	-1.74023	8.40546e-73													Xenobiotic Metabolism									1
Pitpnc1	PITPNC1	-2.14347	6.3e-62	-2.19788	1.67e-60	-1.07943	4.84e-21	1.18794	1.77105e-41	0.873368	5.74667e-36																						0
Pkd1	PKD1	-0.632832	2.96e-07	-1.07989	2.49e-19	-0.707792	1.31e-09	0.221728	0.00947974	-0.326027	1.74788e-06												Apical Junction										1
Pkd2l2	PKD2L2	-0.268521	0.142176	-0.516964	0.00483534	-1.24611	2.53e-11																										0
Pkmyt1	PKMYT1	-1.08519	1.36e-23	-1.00227	2.77e-23	-0.373386	0.000122398	1.10234	4.77552e-20	0.827617	6.41503e-15																						0
Pkp1	PKP1	2.07849	8.2e-39	1.48454	1.17e-13	1.41146	7.92e-11	3.32905	2.05417e-116	0.752693	2.18081e-07				Hypoxia												Kras Signaling Dn						2
Pkp2	PKP2	-1.29924	2.99e-24	-1.60318	4.72e-41	-1.52277	1.1e-38	-0.233187	0.0147261	-0.213521	0.00188231																						0
Pla2g16	0	-0.863215	7.24e-08	-1.10918	2.99e-13	-0.956216	1.03e-09																						Coagulation		Interferon Alpha Response		2
Plac1	PLAC1			2.44644	2.76e-13	2.94358	2.89e-22															Estrogen Response Late											1
Plaur	PLAUR	1.75518	2.84e-63	1.07585	3.29e-28	0.335728	0.0015027	1.14902	1.14672e-35	0.483604	2.58908e-19	Tnfa Signaling Via Nfkb	Kras Signaling Up		Hypoxia				Complement						Inflammatory Response							Epithelial Mesenchymal Transition	6
Plcb1	PLCB1	-1.45928	2e-28	-1.22937	1.08e-20	-1.06503	1.56e-17	-2.44248	1.32736e-19	-1.37521	1.36437e-10																						0
Plcd1	PLCD1	-0.837318	5.69e-07	-1.54646	4.38e-15	-0.83691	1.41e-07	0.0191896	0.951608																								0
Plekha6	PLEKHA6	-1.56236	1.86e-17	-1.52502	9.12e-25	-0.383295	0.0348762	-1.02182	8.31032e-35	-1.12311	2.96509e-58																						0
Plekhg2	PLEKHG2	-1.02745	1.22e-24	-1.17044	2.8e-36	-0.594697	1.22e-10	0.456311	1.07632e-07	0.0758107	0.385995																						0
Plk2	PLK2	0.0603044	0.651604	-0.496073	1.51e-05	-1.25254	6.3e-28	0.484575	2.81538e-06	0.330998	0.000353808	Tnfa Signaling Via Nfkb																					1
Plk3	PLK3	2.47724	1.61e-96	2.07315	3.21e-80	1.96518	5.57e-65	1.37913	7.60266e-28	1.10351	2.08191e-23																						0
Pls1	PLS1	-0.101728	0.71555	0.725491	0.00108371	1.20009	4.51e-09	-0.230817	0.00363938	-0.49016	7.58976e-20																						0
Plscr3	PLSCR3	-0.71077	9.28e-13	-1.00434	1.47e-22	-0.605065	1.23e-10	-0.473058	1.26922e-08	-0.374752	1.44896e-07																						0
Plscr4	PLSCR4	-1.51012	8.76e-13	-1.437	7.38e-12	-0.646272	0.000387644	-1.23118	9.58149e-21	-1.46565	8.82309e-14																						0
Pltp	PLTP	-1.38639	8.4e-08	-2.32025	1.89e-21	-1.90542	4.98e-13	-2.53403	2.5173e-32	-1.72314	2.96043e-05																						0
Plxna4	PLXNA4	2.36267	2.32e-83	2.47265	1.5e-90	2.23946	9.48e-75	1.38391	5.63238e-28	1.10907	3.70272e-34																						0
Plxnb1	PLXNB1	-1.48984	5.32e-08	-1.6599	1.06e-08	-1.33359	2.4e-06	-0.254947	0.0179792	-0.812365	0.000185356											Estrogen Response Late											1
Pmepa1	PMEPA1	-0.219393	0.107641	-0.981587	5.38e-18	-1.20516	1.06e-23	1.3463	2.38497e-71	0.992274	7.12998e-64	Tnfa Signaling Via Nfkb																				Epithelial Mesenchymal Transition	2
Pmp22	PMP22	-2.64201	3.35e-29	-2.5773	4.53e-30	-2.46633	5.1e-27	-0.725444	0.00318064	-0.0130538	0.919208															Uv Response Dn						Epithelial Mesenchymal Transition	2
Pmvk	PMVK	-1.01243	3.86e-11	-0.768877	1.12e-07	0.650291	3.63e-07	-0.239905	0.0267086	0.247043	0.00538235																						0
Pno1	PNO1	1.03928	2.44e-37	0.99779	6.18e-36	0.27295	0.00264787	0.772968	9.31569e-12	1.05889	1.95647e-40						Mtorc1 Signaling																1
Pnrc1	PNRC1	-1.00431	3.13e-15	-0.657888	5.46e-09	0.496092	4.83e-07	-0.552431	3.391e-10	-0.990876	4.17952e-35	Tnfa Signaling Via Nfkb			Hypoxia																		2
Podxl	PODXL	1.67282	2.56e-87	1.44632	2.31e-58	1.22135	1.74e-37	0.735608	3.13472e-19	0.598178	7.68648e-26																						0
Pold4	POLD4	0.987996	1.17e-10	0.88502	2.6e-09	1.4018	2.82e-22	0.452942	2.36814e-06	0.0520842	0.541155																						0
Polr1b	POLR1B	1.15626	4.37e-44	1.11261	1.82e-44	0.371921	4.7e-05	1.13249	1.19662e-40	0.779335	1.55411e-36																						0
Polr1e	POLR1E	1.18791	2.57e-32	1.14564	2.61e-34	0.480741	7.08e-05	0.716331	5.16303e-09	0.869511	2.65342e-22																						0
Polr3g	0	1.3379	1.07e-22	1.45838	2.22e-30	1.33278	1.33e-27	1.06125	1.97222e-17	1.00902	2.28698e-36																		Coagulation		Interferon Alpha Response		2
Polr3gl	0	-1.41608	1.56e-13	-1.04197	8.07e-08	-0.0395271	0.855298	-1.11884	5.87233e-11	-0.871875	7.83236e-08																		Coagulation		Interferon Alpha Response		2
Pop1	POP1	1.27728	3.59e-29	1.52448	6.07e-48	0.910259	1.07e-21	0.664313	5.23707e-15	0.727821	4.58536e-28																						0
Porcn	PORCN	-1.19876	4.75e-09	-1.47299	7.89e-14	-0.899518	1.75e-05	-0.585831	8.37504e-05	-0.644661	2.16131e-13																						0
Postn	POSTN	-1.18759	0.0259334	-2.84156	9.12e-08	-4.48731	6.48e-17														Angiogenesis											Epithelial Mesenchymal Transition	2
Pou6f1	POU6F1	-2.0842	2.43e-28	-2.46335	3.59e-29	-0.960155	1.23e-07	-0.636064	1.04619e-05	-1.36284	3.60868e-06																						0
Ppa1	PPA1	1.14142	4.88e-30	1.18819	3.88e-41	0.581662	4.83e-10	0.817922	7.56585e-14	0.78893	1.32597e-42						Mtorc1 Signaling																1
Ppap2a	0	-1.47839	1.16e-40	-1.6166	1.46e-50	-1.37512	4.09e-35																						Coagulation		Interferon Alpha Response		2
Ppard	PPARD	1.99517	2.21e-100	1.60176	2.01e-76	1.27425	3.64e-45	0.963329	7.71881e-25	1.14955	1.92646e-62													Xenobiotic Metabolism									1
Ppbp	PPBP	-0.575776	0.0466221	-0.908521	0.0125091	-1.96067	0.000274733			1.40444	1.46043e-32		Kras Signaling Up																				1
Ppid	PPID	1.18921	4.59e-36	1.16366	6.82e-43	0.553047	2.83e-09	0.769478	1.9234e-24	0.902803	5.19976e-45																						0
Ppif	PPIF	1.27327	1.27e-22	1.15992	3.48e-19	0.536845	0.000406839	0.058284	0.631845	0.0555394	0.516254											Estrogen Response Late											1
Ppip5k1	PPIP5K1	-1.00732	1.92e-15	-0.748381	1.43e-10	-0.594989	2.83e-07	-0.190325	0.111892	-0.0681576	0.439844																						0
Ppm1e	PPM1E	-1.86212	9.67e-18	-1.52414	2.61e-11	-0.634318	0.00149121	-0.714908	0.00105072																								0
Ppp1r12b	PPP1R12B	-1.40452	3.73e-17	-1.90464	2.17e-31	-1.60754	5.51e-21	0.159136	0.277545	0.168606	0.0834734																						0
Ppp1r1b	PPP1R1B	-1.60013	0.0437372	-1.43755	0.0174308	-0.57522	0.371865	-5.37112	1.04352e-270	-3.15137	2.27214e-267																						0
Ppp4r1l-ps	0	-1.04386	1.65e-07	-1.17029	2.53e-08	-0.210319	0.337504																						Coagulation		Interferon Alpha Response		2
Pqlc3	0	-0.920899	1.84e-07	-1.11031	3.24e-09	-0.21138	0.202315	-0.28552	0.0292154	0.471272	1.2262e-06																		Coagulation		Interferon Alpha Response		2
Prdm11	PRDM11	-0.854954	0.00250203	-1.30237	3.73e-06	-1.12442	0.000614612	-0.0121834	0.986509																								0
Prdx6b	0	1.09748	0.00022656	1.28334	1.4e-05	1.18297	8.51e-05																						Coagulation		Interferon Alpha Response		2
Prelid2	PRELID2	-0.118636	0.630845	0.218562	0.353544	1.04681	8.15e-08	0.331061	0.0602784	-0.79502	1.06258e-05																						0
Prkag2	PRKAG2	-1.01238	1.9e-10	-1.22165	5.34e-16	-0.792011	8.78e-11	-0.33849	0.00273615	-0.152895	0.102795																						0
Prkcb	PRKCB	1.79656	1.35e-14	2.40207	8.41e-30	2.73522	6.06e-38	2.34611	2.538e-70							Allograft Rejection																	1
Prkcdbp	0	-1.95504	4.32e-64	-1.90467	3.15e-78	-0.65554	2.44e-12																						Coagulation		Interferon Alpha Response		2
Prkg2	PRKG2	1.0457	3.53e-28	0.771653	5.91e-22	1.07762	1.68e-41	1.02614	2.2822e-41	1.33902	7.60554e-103		Kras Signaling Up																				1
Prl2c3	0	0.773639	0.0040684	1.99702	2.36e-23	0.453384	0.0665118	0.428738	0.0219423	-0.130662	0.040008																		Coagulation		Interferon Alpha Response		2
Prl3d2	0	0.98965	0.00541779	1.02306	0.00191395	0.615343	0.096406																						Coagulation		Interferon Alpha Response		2
Prm1	0	7.33876	0	6.84211	0	6.24112	0	7.12975	0	5.37751	0																		Coagulation		Interferon Alpha Response		2
Procr	PROCR	1.91785	1.93e-48	1.18872	1.95e-19	0.85978	7.33e-11	0.631371	5.15232e-11	1.58841	1.40652e-157																				Interferon Alpha Response		1
Prodh	PRODH	1.0526	2.93e-12	0.89968	2.81e-08	0.50933	0.00238106	1.19434	6.91187e-24	1.65478	5.22598e-56																Kras Signaling Dn						1
Prokr1	0	1.07675	2.6e-09	1.03664	3.56e-09	1.24326	2.92e-13	0.433691	0.0875965	1.27438	3.11551e-11																		Coagulation		Interferon Alpha Response		2
Prox2	PROX2	-1.12353	1.44e-05	-0.605412	0.0074446	-0.324983	0.15384	-0.889663	1.28925e-05	-0.599322	0.00101435																						0
Prph	PRPH	-0.67425	0.0312965	-1.50578	6.75e-07	-0.619698	0.0656608	-1.27194	0.000397147	-1.6928	4.32776e-06																						0
Prr5	PRR5	1.33722	4.3e-30	1.13204	1.01e-21	0.719466	1.05e-07	1.03746	2.25697e-22	0.927321	6.59951e-27																						0
Prrt2	PRRT2	-1.14731	0.00125826	-1.25383	0.000142246	-1.07836	0.00130524	-1.02733	2.5593e-05																								0
Prrx2	PRRX2	-1.96947	1.07e-116	-1.94991	4.37e-102	-1.56738	4.91e-74	0.584153	3.64735e-07	0.431755	5.83837e-06																						0
Prss12	PRSS12	-0.733516	6.11e-09	-1.3038	4.51e-42	-0.709368	9.17e-10	0.0847434	0.548707	0.0146828	0.901315																						0
Prss22	PRSS22	1.2017	0.000212044	1.45222	1.43e-06	2.97163	4.47e-29	2.75208	6.00313e-125	2.69166	8.92613e-59																						0
Prss23	PRSS23	-1.99385	1.1e-41	-2.76448	2.71e-116	-2.61365	6.95e-88	-1.26521	1.03929e-34	-1.99002	8.14777e-57											Estrogen Response Late							Coagulation				2
Prss27	PRSS27	-1.02337	0.00157043	-1.05777	0.00244262	-1.81693	1.31e-06																										0
Psat1	PSAT1	0.920473	3.76e-22	1.11945	6.39e-26	1.07404	2.12e-27	0.943737	4.97651e-15	1.56419	3.61708e-156						Mtorc1 Signaling																1
Psca	PSCA	-1.27102	0.0222677	-1.76551	0.000849302	-1.31543	0.0150292	-4.54652	6.41477e-18	-2.81719	1.11756e-35																						0
Psd3	0	-1.60254	1.63e-28	-1.50108	4.7e-29	-0.791705	1.1e-09	-0.921848	5.22035e-20	-1.04643	4.62338e-39																		Coagulation		Interferon Alpha Response		2
Pskh1	PSKH1	-0.965239	5.12e-15	-1.02055	1.34e-21	-0.410013	9.85e-05	-0.0553121	0.612446	-0.666422	5.25777e-15																						0
Psmb8	PSMB8	-1.83942	1.53e-24	-2.59888	2.31e-51	-1.89018	2.03e-27	-1.11495	2.48596e-07				Kras Signaling Up																	Interferon Gamma Response	Interferon Alpha Response		3
Psmb9	PSMB9	-2.74794	9.25e-28	-3.83831	1.44e-38	-1.86942	2.42e-11	-1.70262	7.33602e-07										Complement											Interferon Gamma Response	Interferon Alpha Response		3
Psme2	PSME2	-0.674673	1.43e-12	-1.2742	5.51e-53	-1.14702	6.49e-41	-0.410689	2.94715e-05	-0.635705	1.95232e-16																			Interferon Gamma Response	Interferon Alpha Response		2
Psrc1	PSRC1	-1.91563	5e-06	-1.62717	6.3e-10	-0.484365	0.0843366	-0.642747	9.74947e-08	-0.180134	0.189167																						0
Pstpip1	PSTPIP1	-1.05954	0.000412995	-1.06446	0.000418728	-0.804827	0.0198179																										0
Pstpip2	PSTPIP2	0.684463	0.0200153	0.929829	0.000693615	1.47988	3.59e-09	1.3993	1.57727e-05	0.991414	9.09718e-06																						0
Ptger4	PTGER4	-0.264933	0.139397	-0.656644	6.55e-05	-1.23604	1.23e-13	-1.97405	1.24555e-22	-0.406429	0.106594	Tnfa Signaling Via Nfkb													Inflammatory Response								2
Ptgir	PTGIR	1.22131	6.26e-09	0.926729	1.19e-05	0.962667	5.79e-06																		Inflammatory Response								1
Ptgr1	PTGR1	-1.19156	3.46e-26	-1.30937	3.5e-33	-0.565061	7.06e-08	-1.5362	2.53944e-49	-1.62707	3.85855e-55													Xenobiotic Metabolism									1
Ptgs2	PTGS2	1.75444	6.75e-26	0.664375	4.52e-05	-0.412375	0.017563	0.847263	3.19323e-11	1.33732	1.29904e-55	Tnfa Signaling Via Nfkb	Kras Signaling Up																	Interferon Gamma Response			3
Pthlh	PTHLH	2.65164	6.31e-76	2.47341	1.16e-43	1.92401	3.95e-32	2.22446	3.70718e-35																							Epithelial Mesenchymal Transition	1
Ptms	0	-1.06315	8.02e-39	-1.32847	1.06e-66	-0.785952	7.36e-23	-0.888474	4.41183e-29	-1.18086	5.05994e-110																		Coagulation		Interferon Alpha Response		2
Ptn	PTN	-1.89252	3.67e-05	-4.36184	2.23e-21	-4.08915	8.23e-19																										0
Ptpn22	PTPN22	1.45867	1.49e-07	1.15926	7.24e-05	0.516301	0.224696	1.16659	2.2086e-15	-0.38538	1.12661e-05																						0
Ptpn7	PTPN7	1.32694	4.71e-16	1.36052	4.27e-15	0.890384	1.56e-06																										0
Ptprb	PTPRB	-1.33043	1.62e-14	-2.04036	6.85e-36	-1.74962	1.25e-17	0.470553	0.00015226	1.02081	8.23815e-56																						0
Ptpre	PTPRE	1.25586	8.55e-36	0.827548	2.97e-15	0.844481	1.16e-15	0.810936	3.11024e-19	-0.125441	0.101769	Tnfa Signaling Via Nfkb													Inflammatory Response								2
Ptprk	PTPRK	-0.0752219	0.430201	-0.449624	3.77e-09	-1.00613	2.4e-35	-0.178658	0.0722631	-0.197086	0.000518111																						0
Ptprm	PTPRM	-0.599557	5.91e-05	-1.05762	1.67e-10	-0.75984	2.07e-07	0.818535	0.000117724																	Uv Response Dn							1
Ptprn	PTPRN	1.55618	3.81e-82	1.31561	5.14e-47	1.65934	4.17e-95	1.72535	6.59198e-113	0.428448	4.68444e-08																						0
Ptprs	PTPRS	-0.784321	1.76e-12	-1.30205	8.98e-44	-0.689323	8.2e-16	0.193475	0.107117	-0.315617	5.8552e-06																						0
Ptx3	PTX3	-2.55173	2.86e-14	-2.92899	2.25e-19	-4.46107	9.09e-33					Tnfa Signaling Via Nfkb																				Epithelial Mesenchymal Transition	2
Pus1	PUS1	1.03618	1.26e-33	1.0498	6.39e-37	0.524127	1.36e-09	0.782754	1.90269e-17	0.336103	2.45853e-07			Myc Targets V2				Il2 Stat5 Signaling															2
Pus7	PUS7	1.11385	2.56e-41	1.08649	7.87e-37	0.483196	8.3e-08	1.11962	1.11401e-33	0.713321	5.59561e-31																						0
Pus7l	PUS7L	1.05711	2.61e-18	0.992082	3.23e-16	0.379422	0.00917534	0.962949	1.11908e-10	0.81695	1.11222e-13																						0
Pvr	PVR	1.7701	6.98e-88	1.1154	4.81e-32	0.517097	1.6e-07	0.826769	4.78041e-23	0.581008	3.14447e-16																						0
Pwp2	PWP2	1.04229	1.87e-35	0.925191	2.89e-30	-0.0862677	0.413589	0.988852	1.26743e-23	0.799543	4.22781e-32																						0
Pxmp4	PXMP4	-1.59767	1.17e-12	-1.34746	3.04e-11	-0.251829	0.207372	-1.56144	3.0405e-50	-1.91418	4.23014e-104																						0
Pxn	PXN	1.00362	4.85e-29	1.01811	2.89e-34	1.07338	4.26e-38	0.312646	0.000154091	0.177763	0.0116453																						0
Pycr2	PYCR2	1.38453	7.37e-51	1.46831	1.4e-70	0.895513	8.88e-24	0.565556	1.04879e-09	0.726122	2.71021e-33																						0
Pygb	PYGB	-1.39273	5.29e-54	-1.54428	1.21e-55	-0.605382	1.88e-13	-0.410719	2.88091e-07	-0.68687	2.82571e-27																						0
Pyroxd2	PYROXD2	-1.88105	2.2e-14	-2.60786	5.9e-18	-1.08305	4.69e-05	-1.2631	2.68478e-08	-0.59041	0.1326																						0
Qrfp	QRFP	1.42784	9.41e-15	1.40046	1.48e-16	1.48429	5.03e-18	0.2996	0.0765961	0.756005	9.99587e-07																						0
Qtrtd1	0	1.17654	1.25e-44	0.90553	3.33e-26	-0.150823	0.168596																						Coagulation		Interferon Alpha Response		2
R74862	0	-1.4356	4.12e-08	-1.48626	1.73e-08	-0.99379	0.000268447																						Coagulation		Interferon Alpha Response		2
Rab13	RAB13	-1.21409	6.71e-17	-1.11225	2.55e-16	-0.396782	0.00299674	-0.709141	6.83333e-13	-0.806339	7.95123e-17																						0
Rab15	RAB15	1.3096	3.52e-10	1.67721	2.31e-13	0.886697	0.0018669																										0
Rab20	RAB20	1.0033	0.000151893	0.997809	0.000142246	1.15593	9.67e-06	0.125988	0.537321	-0.00163903	1																						0
Rab27a	RAB27A	-1.49344	3.02e-10	-1.45561	6.98e-07	-1.10842	0.00043106	-2.55854	1.281e-77	-0.933664	1.63754e-39																						0
Rab27b	RAB27B	-1.43258	2.44e-14	-1.28547	7.73e-15	-0.595364	0.000921724	-0.329405	0.000971588	0.0748952	0.317861																						0
Rab30	RAB30	-1.11367	5.46e-10	-1.59812	2.48e-18	-1.71194	4.14e-19	-1.33371	7.639e-14	-1.00379	2.84191e-08																						0
Rab32	0	-1.12362	7.06e-06	-0.835634	0.000179504	-1.11442	8.6e-06	-1.90116	1.80036e-50	-0.80534	1.57562e-25																		Coagulation		Interferon Alpha Response		2
Rab36	RAB36	-2.23505	9.91e-18	-2.39084	5.07e-17	-1.82863	6.34e-13	-1.01866	7.27628e-09	-2.12498	2.72051e-06																						0
Rab38	RAB38	-1.43688	9.73e-07	-1.6615	2.86e-08	-1.02342	0.000205966	0.259725	0.111626																								0
Rab3b	RAB3B	-1.20138	2.3e-07	-1.28271	7.22e-09	-0.464174	0.0476096	-0.573472	0.000122477	-1.38262	2.0063e-15																						0
Rab3d	RAB3D	-2.24389	5.13e-35	-2.49929	2.17e-39	-1.07993	5.52e-13	-1.00752	2.69496e-21	-1.40574	2.98734e-74																						0
Rab4b	RAB4B	-0.901801	7.3e-10	-1.047	3.85e-11	-0.276014	0.0501563	-0.305849	0.00562436	-0.194606	0.091354																						0
Rab6b	RAB6B	-0.349789	0.144641	-1.32332	7.09e-09	0.0630797	0.808608	-1.52948	1.10812e-21																								0
Rab7l1	0	-1.05197	2.09e-05	-0.877141	0.000259864	-0.149493	0.578269																						Coagulation		Interferon Alpha Response		2
Rabac1	RABAC1	-0.737382	4.08e-12	-1.01619	2.99e-22	-0.423344	4.35e-05	-0.39815	1.7639e-05	-0.598789	5.40316e-13																						0
Rac3	RAC3	-0.984904	0.0020608	-1.055	0.000333814	-0.794408	0.0135354	-0.878979	3.62115e-07	-1.87088	7.99226e-28																						0
Rad51c	RAD51C	-1.11447	2.9e-10	-0.693782	1.8e-05	-0.204569	0.23924	0.0291514	0.861546	0.511748	0.00328174																						0
Rad54b	RAD54B	-1.02966	3.56e-21	-0.778598	5.49e-14	-0.396561	0.000115375	1.06037	8.68824e-21	1.06969	2.38564e-26																						0
Radil	RADIL	-2.82433	5.69e-35	-3.19872	1.6e-60	-2.39918	1.47e-35																										0
Ramp1	RAMP1	-1.77468	0.000124721	-2.7455	1.59e-10	-1.12153	0.0128232	-1.31332	2.66085e-15	-1.31325	0.000325225																						0
Ramp3	RAMP3	2.0736	4.64e-24	1.53249	1.18e-19	0.307517	0.173267	2.17091	4.15327e-24																								0
Rapgef3	RAPGEF3	-0.347535	0.120709	-0.219051	0.210272	1.0952	8.75e-15	0.997688	4.47152e-08	0.616492	0.0934982																		Coagulation				1
Rars	0	1.06626	1.11e-34	0.912162	1.3e-26	0.694529	3.72e-18	0.473997	2.38691e-09	0.402397	1.61749e-12																		Coagulation		Interferon Alpha Response		2
Rasa1	RASA1	0.806092	3.68e-18	0.944169	1.89e-31	1.08258	4.89e-36	0.631441	1.12868e-14	-0.0395389	0.626359												Apical Junction										1
Rasgef1b	RASGEF1B	-0.934627	0.000264391	-0.737101	0.000242936	-1.09324	2.92e-07	-1.73701	5.95565e-43	-0.696246	4.57113e-20																						0
Rasl10a	RASL10A					1.0191	0.000434679	0.445035	0.139378																								0
Rasl11a	RASL11A	-0.45949	0.0766297	-0.341464	0.191095	-1.63211	1.28e-09	-1.76441	2.10381e-27	0.148981	0.313279																						0
Rassf2	RASSF2	-1.82258	1.77e-17	-2.18074	4.22e-24	-1.31682	2.03e-10	0.595621	0.000120368	-2.40033	5.0204e-09																						0
Rassf7	RASSF7	-0.91812	0.000158236	-1.06271	2.45e-06	-0.39903	0.0729626	-0.358979	0.000253813	-0.355445	3.43264e-06																						0
Rbak	RBAK	-0.220673	0.111848	-0.708608	9.22e-07	-1.15679	5.24e-14	-0.438965	0.000509655	-0.320149	0.0157513																						0
Rbks	RBKS	-1.09694	0.000105704	-1.02451	0.00024231	-0.859763	0.00358412	-1.14888	3.36877e-07	-1.02182	1.98358e-06																						0
Rbl2	RBL2	-1.5829	2.62e-40	-1.11646	3.33e-24	0.0112749	0.928855	-0.781086	1.21979e-18	-1.33127	5.4361e-79																						0
Rbm19	RBM19	1.08109	6.4e-36	1.07721	1.5e-44	0.261674	0.00326673	0.693727	2.8661e-11	0.748984	1.57156e-28																						0
Rbm38	RBM38	1.16409	9.07e-19	1.26171	1.55e-28	0.794902	1.8e-09	0.79101	4.47398e-16	0.611077	5.68714e-13																						0
Rbm43	RBM43	-1.13143	6.96e-11	-1.19663	1.03e-12	-0.576602	0.000412826	-0.848416	4.1328e-13	-0.664495	8.59944e-09																						0
Rbp1	RBP1	-1.02231	5.74e-05	-2.01131	3.93e-21	-1.60924	2.53e-13	-1.20543	2.84155e-57	-1.51522	7.9406e-11																						0
Rbp2	RBP2	-1.42704	1.85e-08	-1.75636	3.65e-10	-1.71842	4.18e-10	-2.49168	4.15709e-76	-3.07252	0																						0
Rbpms2	RBPMS2	1.02053	2.94e-22	1.26767	5.68e-52	1.4257	6.79e-67	1.77993	3.20191e-66																								0
Rcan2	RCAN2	0.179106	0.461423	0.951653	1.11e-06	1.16644	1.84e-09	0.0947659	0.488853	0.487197	0.0392364																						0
Rcc1	RCC1	0.860291	6.72e-23	1.00784	3.07e-30	0.483496	3.73e-08	0.822497	1.74998e-18	0.819821	2.83424e-36																						0
Rcl1	RCL1	1.01785	3.22e-29	1.08246	3.19e-35	0.381196	5.06e-05	0.761376	6.26879e-14	0.54705	7.00736e-12			Myc Targets V2																			1
Rcn3	0	-0.421445	0.00631301	-1.37943	2.34e-19	-1.3975	5.79e-17																						Coagulation		Interferon Alpha Response		2
Reck	RECK	-1.24071	6.85e-09	-1.73757	9.63e-18	-0.951305	3.34e-06	-1.0751	0.00184834																								0
Rel	REL	-1.1192	1.5e-12	-1.228	4.61e-15	-1.24725	2.72e-14	-0.621183	2.0969e-07	0.202175	0.0240544	Tnfa Signaling Via Nfkb																					1
Rfx2	RFX2	-1.22758	4.27e-09	-0.966176	3.76e-06	-0.160895	0.451753	-0.243401	0.199854	-0.255934	0.202339																						0
Rg9mtd1	0	1.17287	7.25e-27	1.15061	1.42e-24	0.443804	0.000167268																						Coagulation		Interferon Alpha Response		2
Rgma	RGMA	-1.22736	2.85e-05	-1.7885	3.54e-12	-0.681685	0.0034438	-0.569532	8.68618e-06	0.0704896	1																						0
Rgnef	0	0.669214	2.09e-05	0.587771	0.00010587	1.02381	4e-13																						Coagulation		Interferon Alpha Response		2
Rgs11	RGS11	-1.44375	0.00167172	-1.68179	0.00042445	-0.357962	0.410204	-0.318958	0.0336214	-0.644201	1.03772e-09																Kras Signaling Dn						1
Rgs12	RGS12	-1.1549	5.52e-26	-1.52854	1.84e-43	-0.58665	1.23e-08	-0.0377515	0.740805	0.236623	0.0252767																						0
Rgs16	RGS16	3.3774	3.57e-241	2.62417	8.33e-198	2.22804	6.78e-112	1.71368	3.47346e-54	2.75444	1.07175e-72		Kras Signaling Up					Il2 Stat5 Signaling							Inflammatory Response								3
Rgs17	RGS17	1.33465	3.69e-11	1.19388	1.04e-09	1.29958	1.4e-10																										0
Rgs2	RGS2	-1.35328	2.55e-10	-1.21313	7.56e-09	-1.04756	9.3e-05	-1.10378	9.34185e-09	0.161864	0.424242																						0
Rhbdf2	RHBDF2	1.11724	1.8e-20	0.88455	3.37e-16	0.90991	3.6e-16	0.2741	0.0230542	0.369773	2.0904e-05																						0
Rhbdl2	RHBDL2	-1.014	0.00736937	-1.47385	9.46e-07	-1.02709	0.000700609	0.130375	0.44365	-0.892644	0.00288593																						0
Rhd	RHD	-1.01728	0.00647098	-1.30152	0.000498253	-0.724216	0.0533953																										0
Rhob	RHOB	-0.851894	3.08e-18	-1.45932	4.9e-34	-1.26107	3.26e-27	-0.468957	7.67157e-09	-0.61762	2.65611e-16	Tnfa Signaling Via Nfkb						Il2 Stat5 Signaling		Apoptosis												Epithelial Mesenchymal Transition	4
Rhobtb1	0	-1.02641	2.42e-06	-1.25969	1.48e-09	-0.228339	0.318261	-1.03087	1.34521e-21	-1.24841	3.41303e-12																		Coagulation		Interferon Alpha Response		2
Rhox5	0					1.80078	1.7e-06	0.988402	2.17015e-10	1.41587	4.48384e-60																		Coagulation		Interferon Alpha Response		2
Rilp	RILP	-1.27791	9.84e-06	-1.61633	2.35e-08	-0.993201	0.000414116	-1.2146	6.34843e-08	-1.78709	1.79012e-17																						0
Rnase4	RNASE4	-1.32101	2.87e-06	-2.09882	1.65e-14	-1.11125	9.79e-06	-3.67196	7.23666e-192	-2.73393	5.81445e-243																						0
Rnd1	RND1	1.03187	2.63e-21	0.186018	0.099637	-0.215989	0.0854467	1.25746	8.2303e-14	1.77024	2.37711e-36																						0
Rnd3	RND3	-0.634722	1.23e-11	-0.914369	8.57e-20	-1.30619	1.25e-50	-0.958889	1.33491e-23	-0.752505	2.86804e-27															Uv Response Dn							1
Rnf150	RNF150	-1.35698	1.31e-17	-1.60162	4.62e-28	-1.40345	1.31e-20			-0.760931	2.00406e-22																						0
Rnf157	RNF157	-1.83861	5.35e-12	-2.2943	1.56e-15	-0.713527	0.0108302	0.120062	0.595955																								0
Rnf167	RNF167	-1.20776	1.06e-18	-1.11394	1.26e-18	-0.546613	1.33e-05	-0.619098	4.3326e-10	-1.09231	2.26878e-47																						0
Rnf183	RNF183	2.04317	3.47e-13	2.25583	1e-27	2.22286	3.41e-26	0.943022	7.98232e-06	0.488935	0.0138243																						0
Rnft2	RNFT2	-1.49796	3.64e-08	-1.60218	8e-13	-1.13552	4.58e-07	0.282164	0.143648	-0.180585	0.582026																						0
Rogdi	ROGDI	-1.01759	0.0002257	-0.757723	0.000317949	-0.694193	0.000864476	-0.505658	0.000298463	-0.446318	0.00152565																						0
Rpf2	RPF2	1.19906	2.94e-37	1.12194	3.81e-37	0.499385	7.95e-07	0.736579	3.3571e-12	0.790128	4.23766e-17																						0
Rpgrip1l	RPGRIP1L	-1.14323	9.18e-21	-1.04983	1.02e-20	-0.900875	6.08e-16	-0.140589	0.229695	-0.169009	0.1416																						0
Rpl26	RPL26	0.942064	2.79e-06	1.03862	8.88e-09	0.715212	0.000866688	-0.0981016	0.232881	-0.0491059	0.374185																						0
Rpl30	RPL30	0.820148	2.09e-08	1.03665	2.86e-11	0.429305	0.0110155	-0.13592	0.105177	-0.0788535	0.145646																						0
Rpl34	RPL34	0.935862	1.38e-07	1.10594	7.42e-11	0.201603	0.386714	-0.130069	0.11592	0.0274665	0.659716																						0
Rrad	RRAD	1.9082	1.58e-56	1.3928	9.85e-33	0.565853	0.000139048	-0.0643623	0.6797	1.03441	0.000526035																						0
Rras	RRAS	-1.01267	4.89e-12	-1.36614	3.59e-24	-0.179234	0.251391	0.111432	0.375537	-0.288457	0.00106866												Apical Junction										1
Rrp12	RRP12	1.21368	1.51e-37	1.20108	1.03e-36	-0.0505194	0.653315	1.50644	6.50749e-35	1.34078	3.07137e-82			Myc Targets V2																			1
Rrp15	RRP15	1.10046	8.01e-31	1.05756	6.21e-33	0.423195	1.03e-05	0.767992	1.27794e-13	0.686706	1.99162e-22																						0
Rrp9	RRP9	1.64481	1.43e-92	1.5848	1e-100	0.703502	2.98e-18	1.38239	5.40725e-36	1.13864	1.05187e-68			Myc Targets V2			Mtorc1 Signaling																2
Rrs1	RRS1	1.082	8.34e-43	1.04699	3.72e-40	0.102426	0.268043	0.902312	1.51334e-15	1.14278	4.50124e-71																						0
Rsbn1	RSBN1	1.53758	1.52e-65	1.29223	2.01e-46	1.09364	2.03e-36	0.611937	7.82906e-12	0.768277	2.42954e-20																						0
Rsph9	RSPH9	-1.66702	7.5e-09	-1.66217	4.25e-09	-1.82733	1.51e-09	-0.928347	6.12627e-05																								0
Rtkn2	RTKN2	-2.09077	1.56e-19	-1.45234	2.51e-13	0.636647	0.0014165	0.500703	0.000375871	0.439629	0.194485																						0
Rtp4	RTP4	-2.40163	1.73e-14	-2.27293	1.23e-11	-1.03642	0.000140736	-1.61864	1.44175e-20	-1.50378	2.08385e-11														Inflammatory Response					Interferon Gamma Response	Interferon Alpha Response		3
S100a14	S100A14					1.88715	0.00422745	-1.44252	1.89741e-06	0.477851	4.88002e-06																						0
S100a3	S100A3	-1.44447	1.59e-07	-1.31734	1.05e-07	-0.389225	0.130322	-0.325333	0.109737	-0.968051	2.41038e-06																						0
S100a4	S100A4	-0.822692	3.75e-08	-1.14293	1.7e-16	-0.226319	0.133003	-1.71685	5.14893e-60	-1.34863	6.33554e-48				Hypoxia						Angiogenesis												2
S100a5	S100A5	-2.26757	1.1e-06	-0.891889	0.0312967	-1.22221	0.00323583																										0
S100a7a	0	2.86746	1.58e-24	2.34012	2.62e-17	0.740115	0.019445	1.26371	5.47815e-22	2.48813	0																		Coagulation		Interferon Alpha Response		2
S100g	S100G	-1.71532	0.00673045	-7.30713	2.01e-09	-4.67099	1.78e-07	-3.63067	1.74962e-35	-2.55606	9.34389e-81																						0
S1pr1	S1PR1	-0.452809	0.000308936	-1.3748	1.42e-28	-1.21069	1.05e-21	0.807792	0.000186236	1.37424	0.000280127																						0
Samd14	SAMD14	-1.20487	1.86e-18	-1.40069	1.44e-27	-1.21448	3.59e-16	-0.317149	0.00142179	-0.729457	2.72354e-09																						0
Samd9l	SAMD9L	-1.51031	5.07e-18	-1.55434	1.06e-19	-1.10128	1.19e-10	-0.63442	9.06075e-08	-1.03852	5.65635e-55																			Interferon Gamma Response	Interferon Alpha Response		2
Samhd1	SAMHD1	-1.07588	4.13e-23	-1.00603	2.72e-25	-1.02007	1.85e-28	-0.128483	0.116912	0.41787	1.24994e-09																			Interferon Gamma Response			1
Sardh	SARDH	-0.684185	0.00011351	-1.67465	5.7e-22	-1.8841	3.15e-24	0.271202	0.160155	-0.847371	0.00084604																						0
Sars	0	0.917842	6.14e-22	1.03437	4.55e-26	1.31233	5.74e-49	0.481372	1.9915e-05	0.416196	4.91114e-12																		Coagulation		Interferon Alpha Response		2
Sash1	SASH1	-0.928221	9.92e-05	-1.14092	4.51e-06	-0.461577	0.0558612	-0.650001	1.55426e-09	-0.988442	2.18754e-37																						0
Sbk1	SBK1	-0.897421	4e-06	-1.31951	2.51e-10	-0.755486	0.000291124	-0.54356	4.23353e-08	-1.32207	7.86334e-28																						0
Sbsn	SBSN	1.34039	2.92e-05	1.4203	6.44e-06			-1.57792	7.89239e-12	-1.20104	2.48038e-06																						0
Scaper	SCAPER	-1.52925	2.31e-21	-1.45989	1.31e-18	-0.541695	0.000148163	-0.196504	0.130507	-0.330519	0.00074042																						0
Scara3	SCARA3	-1.26796	3.32e-11	-1.33432	1.13e-23	-0.56966	1.79e-05	0.478639	3.25439e-09	-0.324909	2.43506e-07																						0
Scarb1	SCARB1	0.675132	2.88e-10	0.649869	3.97e-11	1.06297	1.34e-24	0.756639	2.41322e-20	0.632719	3.83952e-22				Hypoxia							Estrogen Response Late											2
Scarf2	SCARF2	-0.794158	3.57e-15	-1.19704	1.35e-33	-1.28898	6e-33	0.538929	1.94933e-05	0.784416	0.00595594																						0
Scarna10	SCARNA10	-1.14058	0.151374	0.609172	0.383389	1.20554	0.0293738																										0
Scd2	0	-0.883458	5.82e-08	0.107569	0.428225	1.77031	4.4e-65	0.332362	0.000383485	0.860136	2.0933e-62																		Coagulation		Interferon Alpha Response		2
Scube3	SCUBE3	-2.41766	4.31e-12	-3.39048	2.99e-21	-4.26035	6.77e-18																										0
Scx	SCX	-2.37942	3.77e-35	-2.32704	9.32e-40	-1.61085	5.21e-19	-0.883246	2.36079e-11	-1.28009	7.51363e-07																						0
Sdad1	SDAD1	1.04059	3.54e-40	1.0018	3.87e-29	0.341203	3.95e-05	0.702768	2.28233e-14	0.645775	2.12748e-24																						0
Sdc2	SDC2	-0.307443	0.00649717	-0.949833	1.56e-21	-1.11551	2.89e-28	-0.291148	0.00273966						Hypoxia											Uv Response Dn							2
Sdcbp2	SDCBP2	1.25349	0.000437145	1.15223	0.00108042	0.543827	0.151693	-0.0413254	0.697259	-0.0919275	0.107314																						0
Sdpr	0	-0.612942	6.95e-05	-1.49582	1.58e-29	-1.88139	2.35e-44																						Coagulation		Interferon Alpha Response		2
Sele	SELE	3.24911	7.12e-98	3.48553	3.79e-138	3.1924	2.97e-95																		Inflammatory Response								1
Selm	0	-1.27493	1.34e-08	-2.03287	4.5e-20	-1.79771	2.84e-15																						Coagulation		Interferon Alpha Response		2
Sema3b	SEMA3B	-0.97754	6.01e-05	-1.57651	1.25e-10	-1.38508	1.08e-06	-0.633386	3.03641e-06	-0.239265	0.00319062		Kras Signaling Up									Estrogen Response Late											2
Sema3c	SEMA3C	0.0995644	0.276659	-0.499249	8.85e-08	-2.0643	5.69e-58	0.501908	4.96335e-07	0.683776	4.56762e-30																						0
Sema4b	SEMA4B	1.61304	1.47e-83	1.42796	1.41e-61	1.44524	4.79e-66	0.362337	7.79863e-06	0.232009	0.000149767																						0
Sema4g	SEMA4G	-1.06282	1.77e-07	-1.31063	9.78e-10	-0.0967217	0.65357	-3.02587	1.70691e-158	-3.74631	8.69359e-169																						0
Sema6b	SEMA6B	1.27677	2.8e-17	1.47441	2.47e-26	1.50065	3.54e-24	-0.0686856	0.667308	0.3507	3.36869e-07																						0
Sema6c	SEMA6C	-2.73107	4.45e-19	-2.76927	3.89e-22	-0.870799	0.00271461	-1.04566	2.62462e-11	-2.10949	3.55767e-29																						0
Sema6d	SEMA6D	1.45259	1.2e-48	1.45527	1.37e-48	1.63197	6.66e-67	2.27408	2.26558e-99	0.366919	8.7002e-05																						0
Sema7a	SEMA7A	3.18883	1.22e-74	2.34935	1.22e-45	1.74992	3.44e-25	1.10932	1.11097e-06	0.321646	0.0225183																						0
Sepp1	0	-0.976424	3.05e-10	-1.60051	7.32e-24	-0.826839	5.44e-09																						Coagulation		Interferon Alpha Response		2
Sept4	0	-3.22093	1.71e-18	-2.99402	5.02e-19	-1.91748	1.65e-10																						Coagulation		Interferon Alpha Response		2
Sept5	0	-0.597097	4.59e-07	-1.14353	6.16e-21	-0.354625	0.00462539	0.646104	2.41785e-07	0.514448	0.0337501																		Coagulation		Interferon Alpha Response		2
Serf1	0	-0.869771	8.16e-05	-1.33352	3.34e-09	-0.375471	0.113784	-0.386384	0.00468104	-0.881021	9.91814e-08																		Coagulation		Interferon Alpha Response		2
Serhl	0	-1.00521	1.7e-05	-1.00713	7.86e-06	-0.614544	0.00949545	-1.3251	2.17327e-23	-0.838212	4.1679e-13																		Coagulation		Interferon Alpha Response		2
Serp1	SERP1	1.0136	8.52e-29	0.370799	2.33e-05	-0.00273214	0.982603	0.0103193	0.916322	0.507832	1.20736e-10						Mtorc1 Signaling																1
Serpinb2	SERPINB2	6.42465	4.51e-112	5.18959	2.26e-107	2.55211	4.6e-18			3.04528	1.2201e-10	Tnfa Signaling Via Nfkb							Complement								Kras Signaling Dn		Coagulation				4
Serpinb6b	0	-0.944567	4.47e-15	-1.34164	6.21e-33	-1.74437	4.48e-42	-0.904709	1.57746e-15	-0.168768	0.0114305																		Coagulation		Interferon Alpha Response		2
Serpinb9	SERPINB9	-1.06985	1.54e-21	-1.20891	1.48e-27	-1.60333	7.75e-42	-1.64201	3.88703e-64	-0.595914	5.86554e-13																						0
Serpinb9b	SERPINB9	-1.2884	2.08e-11	-1.21962	5.87e-11	-1.22898	2.74e-09	-1.86994	8.5622e-16	-0.327543	4.15343e-06																						0
Serpine1	SERPINE1	2.02888	1.6e-33	0.910838	1.12e-07	0.684608	7.94e-05	2.3075	5.78895e-52	1.20509	5.40409e-79	Tnfa Signaling Via Nfkb			Hypoxia				Complement					Xenobiotic Metabolism	Inflammatory Response	Uv Response Dn			Coagulation			Epithelial Mesenchymal Transition	8
Serpinf1	SERPINF1	-0.539267	3.05e-09	-1.27552	1.81e-57	-1.04109	2.26e-37																										0
Sertad1	SERTAD1	1.11648	2.25e-26	0.823543	1.6e-14	0.0806253	0.587018	0.478198	7.22713e-05	0.199565	0.0471895													Xenobiotic Metabolism									1
Sertad3	SERTAD3	0.00911168	0.979249	0.343512	0.113933	1.08783	2.04e-08	0.236072	0.10553	-0.0616012	0.643315																						0
Sertad4	SERTAD4	-1.52944	1.09e-43	-2.11221	5.78e-86	-1.83366	6.73e-68	-1.36227	3.87049e-18																								0
Sesn1	SESN1	-1.0434	2.52e-06	-0.750238	7.38e-05	-0.431121	0.0282016	-1.41631	1.56335e-33	-1.68181	2.86225e-54																						0
Setbp1	SETBP1	-2.12903	3.71e-55	-2.35082	1.86e-65	-2.21762	1.77e-69	-1.8581	7.15648e-43	-0.942552	1.12698e-11																						0
Sfi1	SFI1	-1.03753	2.79e-14	-0.948057	1.6e-15	-0.391867	0.00125587	-0.137221	0.453964	-0.601902	2.35773e-09																						0
Sfxn3	SFXN3	-1.01201	1.01e-35	-1.10267	2.69e-41	-0.504409	1.21e-08	-0.227617	0.0134309	-0.702289	2.69241e-30																						0
Sgsm1	SGSM1	-0.1555	0.421977	0.204098	0.269388	1.34508	9.12e-21	0.884161	1.1656e-12	0.764077	0.0234551																						0
Sgsm2	SGSM2	-1.07703	2.73e-18	-1.10656	5.91e-17	-0.48831	5.85e-05	-0.309481	0.00250682	-0.976222	6.95102e-29																						0
Sgtb	SGTB	0.278013	0.220319	0.204928	0.357149	1.12635	1.29e-08	0.164766	0.428814	-0.788337	8.82335e-08																						0
Sh2d1b1	0	3.11296	2.37e-11	3.21274	6.8e-10					2.62325	9.93333e-89																		Coagulation		Interferon Alpha Response		2
Sh2d5	SH2D5	2.89302	1.13e-125	2.51299	3.79e-92	2.14945	3.34e-60	1.67382	2.58909e-43	1.64229	9.8917e-19																						0
Sh3bp2	SH3BP2	1.54489	8.6e-38	1.51239	1.69e-30	1.25517	1.22e-23	0.639477	5.70858e-09	0.567406	0.000201172																						0
Sh3bp4	SH3BP4	-1.12187	9.81e-22	-1.23313	8.01e-34	-1.04063	1.61e-24	-0.292417	0.000407579	0.0591958	0.396119																						0
Shc2	0	-0.675411	0.00459521	-1.19855	5.04e-08	-0.953479	1.16e-05	-0.48878	2.49981e-06	-1.37577	4.3952e-19																		Coagulation		Interferon Alpha Response		2
Shc4	SHC4	-1.63093	6.04e-08	-1.68276	2.63e-08	-0.815557	0.0060512	-0.803921	8.46197e-05	-1.00083	0.00325922																						0
Shisa4	SHISA4	-1.22814	8.18e-23	-1.7695	1.09e-44	-1.45514	2.02e-32	0.148347	0.23801	0.80884	8.73081e-10																						0
Shmt1	SHMT1	1.71528	8.13e-66	1.85184	5.69e-63	1.27862	5.36e-34	0.923264	1.55967e-27	0.674313	2.93949e-19																						0
Shmt2	SHMT2	0.931115	3.39e-21	1.11097	4.24e-26	0.983538	1.06e-24	1.48226	2.00269e-35	1.03686	7.00654e-44						Mtorc1 Signaling							Xenobiotic Metabolism									2
Shroom3	SHROOM3	-1.7478	4.25e-14	-1.78817	8.09e-13	-1.55826	4.85e-09	-1.11692	2.44141e-15	-0.471283	5.17249e-09																						0
Siae	SIAE	-1.34018	3.12e-18	-1.4043	1.75e-21	-0.811896	1.64e-06	-1.03416	1.03031e-19	-1.4137	2.56185e-25																						0
Sigirr	SIGIRR	1.11009	7.85e-32	1.47579	4.78e-71	1.47132	5.54e-73	0.328464	8.27951e-05	0.844271	1.26787e-44																						0
Siglecg	0	-1.54219	2.04e-07	-2.32771	1.62e-12	-2.82934	7.21e-17																						Coagulation		Interferon Alpha Response		2
Sik1	SIK1	-1.29383	2e-24	-1.04316	2.63e-17	-1.13075	4.07e-20	-0.552727	8.27115e-10	-0.128848	0.159434																						0
Six5	SIX5	-1.02928	1.02e-07	-1.63447	7.62e-13	-0.768094	4.22e-05	0.0786114	0.548024	-0.278287	0.0426369																						0
Slc11a1	SLC11A1	1.6265	2.55e-08																														0
Slc12a6	SLC12A6	-1.39311	4.49e-50	-1.32745	3.93e-42	-0.607526	3.7e-10	-0.386215	1.03124e-05	-1.04483	1.12006e-59																						0
Slc14a1	SLC14A1	1.97456	2.63e-49	1.65713	7.29e-36	1.84714	6e-47	2.79674	2.83872e-199																								0
Slc16a1	SLC16A1	1.27113	1.21e-53	1.373	2.09e-73	0.921833	2.89e-30	0.0218947	0.865259	0.499274	2.34088e-16											Estrogen Response Late											1
Slc16a2	SLC16A2	-0.874993	1.4e-19	-1.16602	1.82e-41	-1.14102	1.16e-37			0.491519	0.0803091																						0
Slc16a3	SLC16A3	1.08002	2.58e-12	1.46651	1.59e-27	1.43103	5.05e-40	3.40869	1.33737e-20	2.6361	1.59761e-33																						0
Slc16a6	SLC16A6	1.02405	3.7e-06	1.37522	2.29e-12	0.433581	0.182902	0.600821	0.00373616	1.4832	4.12904e-54	Tnfa Signaling Via Nfkb																					1
Slc19a1	SLC19A1	1.4444	2.11e-40	1.25276	3.38e-31	0.342061	0.00436145	0.78972	9.54409e-12	0.535944	7.23713e-13			Myc Targets V2																			1
Slc1a5	SLC1A5	1.3961	1.78e-58	1.19798	9.54e-45	0.745385	1.41e-21	0.479373	6.1795e-05	0.497279	2.15173e-15						Mtorc1 Signaling	Il2 Stat5 Signaling						Xenobiotic Metabolism									3
Slc24a3	SLC24A3	-2.35226	1.1e-19	-3.21957	3.2e-31	-3.65089	3.94e-37															Estrogen Response Late											1
Slc25a13	SLC25A13	0.781883	6.95e-14	1.09381	2.62e-28	1.02844	2.3e-24	0.0134029	0.91915	0.507022	4.4573e-12																						0
Slc25a20	SLC25A20	-0.536885	0.00105218	-0.995759	4.85e-13	-1.05465	1.25e-14	-1.14483	3.37756e-25	-1.07704	3.38404e-32																						0
Slc25a33	SLC25A33	1.61628	6.21e-42	1.45433	3.54e-34	0.94399	2.86e-13	0.63688	3.03719e-06	1.28698	3.33863e-22																						0
Slc25a35	SLC25A35	-1.73706	3.73e-08	-2.53535	1.65e-16	-1.23132	1.9e-06	-0.808393	0.0135444	-0.356888	0.184025																						0
Slc25a37	SLC25A37	0.851201	2.19e-19	0.771176	6.36e-19	1.103	2.09e-41	1.4842	1.13404e-31	0.964569	2.09555e-50																						0
Slc25a45	SLC25A45	-1.78997	2.21e-13	-1.76811	2.22e-11	-1.33645	1.32e-06	-1.67342	4.77159e-41	-2.00627	5.61971e-25																						0
Slc27a3	SLC27A3	-0.954815	4.33e-06	-1.0945	3.84e-07	-1.38972	7.87e-09	-0.0492765	0.832861	0.0396146	0.866538																						0
Slc29a2	SLC29A2	1.55262	9.47e-38	1.43148	1.96e-30	0.705394	4.6e-07	1.55108	5.41437e-36	1.24812	1.42916e-22			Myc Targets V2				Il2 Stat5 Signaling															2
Slc2a1	SLC2A1	1.07554	4.21e-30	0.926548	1.81e-25	1.00309	4.83e-31	1.30774	2.36706e-17	0.891529	3.05524e-50				Hypoxia		Mtorc1 Signaling																2
Slc2a6	SLC2A6	-1.71003	2.97e-23	-2.92138	3.17e-32	-2.44963	6.56e-45	-2.41871	5.98681e-14	-1.08611	5.03472e-06	Tnfa Signaling Via Nfkb																					1
Slc2a8	SLC2A8	-1.49402	2.52e-16	-1.54457	2.27e-17	-0.201841	0.25546	-0.617882	5.33511e-05	-0.789362	7.40382e-09											Estrogen Response Late											1
Slc38a4	SLC38A4	-1.70895	3.4e-07	-1.67259	5.42e-09	-0.960498	0.00104617	-4.25201	3.27473e-24																								0
Slc38a6	SLC38A6	-1.00177	6.3e-08	-0.8545	4.17e-07	-0.644202	0.000168644	-0.191172	0.285385	0.115823	0.350777																						0
Slc40a1	SLC40A1	-2.89624	6.4e-38	-3.25883	4.26e-49	-2.55871	5.18e-35	-2.06583	7.12423e-90	-1.37204	8.36175e-88																						0
Slc41a3	SLC41A3	-1.6647	4.46e-13	-1.89176	5.71e-15	-1.34033	5.04e-09	-0.53422	0.00353006																								0
Slc43a2	SLC43A2	-1.01533	1.02e-10	-0.917176	1.03e-08	-0.599597	0.00203902	0.218483	0.0263613	-0.807511	9.72568e-11																						0
Slc43a3	SLC43A3	-0.889131	2.44e-05	-1.05658	2.44e-07	-0.294642	0.159101																										0
Slc45a3	SLC45A3	1.69544	3.21e-14	1.52758	5.01e-09	1.72911	1.08e-14	1.82508	6.18629e-17	0.754144	1.96946e-05																						0
Slc4a3	SLC4A3	-1.30822	5.81e-14	-1.71718	1.99e-24	-1.17656	6.18e-12	-0.0565239	0.697388	-0.36311	0.0206391																						0
Slc4a4	SLC4A4	-1.12167	1.99e-06	-1.30882	2.73e-07	-1.0678	2.67e-06	-0.014022	0.891073	-0.588519	2.5925e-23														Inflammatory Response								1
Slc5a3	SLC5A3	0.911468	1.89e-14	1.20854	1.19e-33	1.44729	5.14e-42	-0.198948	0.0470486	0.372589	1.64542e-08																						0
Slc9a2	SLC9A2	2.26516	2.28e-94	2.03744	8.69e-57	1.76382	6.4e-55	3.18032	2.46716e-140	0.176161	0.0233007																						0
Slc9a3r1	SLC9A3R1	0.414168	0.00246251	0.680142	2.84e-06	1.01838	2.03e-14	-0.277171	0.000568203	-0.0213032	0.731262						Mtorc1 Signaling					Estrogen Response Late											2
Slco1a5	0	-0.958171	3.4e-08	-0.491809	0.00434474	-1.00867	2.01e-09																						Coagulation		Interferon Alpha Response		2
Slfn2	0	-1.42014	1.87e-05	-1.83403	1.88e-08	-1.20669	0.000204796	-0.542451	2.81959e-06	-1.48947	6.13884e-83																		Coagulation		Interferon Alpha Response		2
Slit3	SLIT3	-1.32575	0.00277994	-2.42261	3.04e-08	-2.53881	1.69e-09																									Epithelial Mesenchymal Transition	1
Slpi	SLPI	-0.950336	5.5e-06	-2.28401	1.08e-23	-1.76084	3.09e-13						Kras Signaling Up																				1
Sltm	SLTM	0.8471	1.21e-22	1.00325	1.02e-41	0.771694	1.85e-25	0.363235	5.98582e-06	0.256207	1.59213e-05																						0
Smad6	SMAD6	-2.80858	1.26e-32	-2.78047	1.75e-30	-2.4308	1.05e-23	-0.651146	3.91611e-07	-0.262071	0.00893937																						0
Smarcd3	SMARCD3	-1.08952	7.71e-18	-1.33073	7.67e-24	-1.19812	1.2e-23	-0.398809	0.00559018	-1.50292	2.23535e-23																						0
Smyd4	SMYD4	-1.01763	6.65e-10	-1.01048	1.89e-10	-0.635734	4.1e-05	0.432619	0.00103857	0.0509836	0.769624																						0
Snai2	SNAI2	-1.46877	1.79e-54	-1.49792	2.81e-55	-1.17082	1.95e-40	0.699582	0.000718979	1.27792	3.10132e-14															Uv Response Dn						Epithelial Mesenchymal Transition	2
Snapc5	SNAPC5	-1.06916	1.32e-09	-1.25831	5.28e-15	-0.812998	5.35e-09	-0.361149	0.00918876	-0.822045	7.18735e-12																						0
Snapin	SNAPIN	-1.05354	8.38e-25	-1.12415	9.9e-33	-0.607608	8.13e-11	-0.347914	5.29456e-05	-0.275103	9.85497e-05																						0
Sncg	SNCG	-1.44619	0.00836495	-2.11573	0.000218879	-1.25641	0.0236677																										0
Snora15	SNORA15	0.522881	0.402065	1.25284	0.00501147	0.851282	0.0910855																										0
Snora21	SNORA21	0.504171	0.239908	1.18703	0.00199917	0.32635	0.494614																										0
Snora5c	SNORA5C	1.12058	5.62e-05	1.33204	1.15e-06	0.765129	0.00914339																										0
Snora74a	SNORA74A	0.942705	0.00369084	1.04627	0.00108517	-0.0332732	0.971387																										0
Snora75	SNORA75	1.28241	0.00010069	0.921522	0.00600692	-0.272101	0.584631																										0
Snord100	0	0.483815	0.132795	0.16354	0.645924	-1.00693	0.00466017																						Coagulation		Interferon Alpha Response		2
Snord110	SNORD110	1.30055	0.00389078	1.0232	0.0336515	0.299382	0.679926																										0
Snord118	0					2.39834	0.0356973																						Coagulation		Interferon Alpha Response		2
Snord123	SNORD123	0.895133	0.111328	-0.155601	0.906927	1.55189	0.00122844																										0
Snord15a	SNORD15A	0.853799	0.201352	1.32579	0.0270526	0.034956	1																										0
Snord15b	SNORD15B	1.45464	0.000133798	1.80872	5.65e-07	0.98946	0.0252605																										0
Snord2	0	0.345488	0.214826	0.0112547	0.986179	-1.16718	9.75e-05																						Coagulation		Interferon Alpha Response		2
Snord34	SNORD34	1.17622	0.0128833	0.611829	0.285507	0.156401	0.810985																										0
Snord35b	SNORD35B	1.4982	0.00631001	1.38405	0.0147294	0.311229	0.690093																										0
Snord42a	SNORD42A	1.13141	0.0274558	1.34933	0.0127995	0.415218	0.550621																										0
Snord42b	SNORD42B	1.0102	0.00198828	0.997274	0.00274049	0.175027	0.704761																										0
Snord8	SNORD8	2.11242	0.0209746	1.64541	0.0917986	1.52729	0.159339																										0
Snord88a	0	1.40788	0.0318029	1.92327	0.00113595	-0.243904	0.88974																						Coagulation		Interferon Alpha Response		2
Snord91a	0	0.391068	0.338059	0.586052	0.144753	-1.17728	0.00996349																						Coagulation		Interferon Alpha Response		2
Snord98	SNORD98	-1.73172	0.0216094	0.0238116	1	-0.363156	0.688727																										0
Snord99	SNORD99	1.0245	5.01e-05	1.11133	2.99e-05	-0.189381	0.589138																										0
Snx29	SNX29	-1.13133	1.97e-07	-1.43375	2.19e-06	-0.516339	0.0339648	-0.370161	0.0198094	0.836957	1.21403e-07																						0
Snx32	SNX32	-1.2249	5.97e-06	-1.03542	6.67e-06	-0.434369	0.0705823	-0.973159	1.93429e-09	-0.933711	2.28732e-08																						0
Soat1	SOAT1	1.26967	4.07e-47	1.01282	3.36e-39	0.691981	9.02e-18	0.686748	1.51131e-17	0.653219	2.02362e-24																						0
Sobp	SOBP	-0.838989	0.00029945	-1.54958	4.6e-11	-1.78814	3.28e-14	-1.39265	7.72217e-13	-0.354529	0.206369																						0
Socs5	SOCS5	1.25202	1.39e-50	1.04672	1.1e-39	0.770097	5.19e-22	0.826074	8.73507e-26	0.520557	1.27679e-14					Allograft Rejection																	1
Sorbs2	SORBS2	-1.15632	0.00152394	-1.25988	0.000396977	-1.02179	0.00130879	-0.457514	0.000808936	0.120409	0.0715964																						0
Sorbs3	SORBS3	-1.20131	1.24e-10	-1.58327	1.4e-15	-0.783149	0.000140809	-1.23438	5.63058e-09	-0.977284	0.00191203												Apical Junction					Myogenesis					2
Sox13	SOX13	1.17251	2.27e-12	1.0791	6.37e-09	1.014	2.38e-08	0.655509	1.57784e-14	0.848102	3.02674e-45																						0
Sox2	SOX2	1.47008	1.76e-45	1.35091	5.25e-40	1.11434	6.01e-28	0.40376	0.0757788																								0
Sox9	SOX9	1.02243	1.38e-10	0.98027	2.27e-12	1.51142	1.9e-32	0.0700736	0.514382	-2.41806	2.45054e-38																						0
Sp100	SP140	-1.07712	1.23e-06	-1.06709	1.64e-06	-0.458971	0.0417439																										0
Sp110	SP110	-1.16836	1.64e-07	-0.942556	0.000177769	-0.469388	0.129411																							Interferon Gamma Response	Interferon Alpha Response		2
Sp140	0	-1.12097	1.79e-06	-1.18513	3.68e-07	-0.580496	0.0121119																						Coagulation		Interferon Alpha Response		2
Spa17	SPA17	-1.10273	0.00294453	-0.770561	0.0150979	-0.906638	0.0165771																										0
Sparc	SPARC	-0.70606	1.35e-13	-1.37201	1.15e-56	-1.19163	7.5e-40	-0.765261	6.11809e-20																			Myogenesis	Coagulation			Epithelial Mesenchymal Transition	3
Spata1	SPATA1	-1.29519	3.36e-06	-1.11434	2.11e-05	-0.908448	0.000986743	-1.14752	1.80875e-09	-0.410316	0.15568																						0
Spata24	SPATA24	-1.94574	6.11e-11	-1.8321	3.63e-12	-0.711665	0.0102902	-0.249165	0.541962																								0
Spata5l1	0	1.00141	3.73e-08	0.885551	1.07e-06	0.203486	0.369786																						Coagulation		Interferon Alpha Response		2
Spice1	SPICE1	-1.04899	8.11e-09	-0.919523	2.53e-08	-0.377732	0.0379269	0.550971	8.80975e-05	0.131284	0.346718																						0
Spink2	SPINK2	1.82686	1.58e-05	2.11022	1.47e-09	1.64393	2.57e-06																										0
Spon2	SPON2	-1.81769	4.76e-06	-2.4453	3.38e-10	-2.48432	1.96e-08	-3.0725	2.24539e-151	-3.71477	3.11703e-58																						0
Spred3	SPRED3	1.26613	8.95e-24	1.38208	1.96e-34	1.70842	1.76e-54	1.10309	1.05766e-25	0.97967	8.37359e-11																						0
Sprr1a	0	3.93552	1.48e-159	2.67295	4.93e-61	1.02968	6.65e-05	0.751795	7.18089e-23	-0.622653	2.53588e-24																		Coagulation		Interferon Alpha Response		2
Sprr2e	0	2.39478	5.13e-08	1.63872	0.000774827	2.08566	1.14e-06																						Coagulation		Interferon Alpha Response		2
Sprr2h	0	5.95382	6.86e-83	5.03452	3.53e-45	2.57725	1.4e-08	2.41186	1.94318e-39	0.357621	0.116875																		Coagulation		Interferon Alpha Response		2
Sprr2k	0	1.17637	0.000267219	0.461288	0.193689	-0.928465	0.0167499	-0.284491	0.337465																				Coagulation		Interferon Alpha Response		2
Spry2	SPRY2	1.35538	1.82e-29	1.17857	3.58e-18	1.13947	3.26e-17	1.8867	1.32023e-76	0.977447	1.19752e-35		Kras Signaling Up																				1
Spry4	SPRY4	2.63891	3.66e-67	2.10423	1.39e-44	1.68268	1.76e-24	1.72199	3.73502e-66	0.90432	1.93356e-39							Il2 Stat5 Signaling															1
Spsb2	SPSB2	-1.08834	1.05e-09	-1.20632	2.91e-12	-0.833741	1.1e-06	-0.986113	2.70504e-14	-0.935656	1.48678e-11																						0
Srm	SRM	1.16471	4.46e-24	1.15541	1.35e-24	0.275316	0.0183775	1.47494	8.9555e-38	1.18352	2.64781e-66			Myc Targets V2																			1
Ssbp2	SSBP2	-2.15607	2.66e-44	-2.02847	2.38e-39	-1.66453	1.78e-38	-1.09039	1.66076e-18	-0.634868	0.00999534																						0
Sspn	SSPN	-1.94632	1.56e-21	-2.19115	7.63e-36	-1.27609	3.04e-15	-0.388995	0.0107394	-0.166691	0.457851																	Myogenesis		Interferon Gamma Response			2
St3gal5	ST3GAL5	-1.82978	2.82e-73	-1.69262	6.02e-56	-1.54725	1.62e-58	-1.3544	1.15965e-57	-0.475102	4.34357e-11																			Interferon Gamma Response			1
St6gal1	ST6GAL1	-1.04571	1.33e-10	-1.01684	5.38e-13	-0.0686618	0.671784	0.0775945	0.408089	-0.153512	0.0123038		Kras Signaling Up																				1
St6galnac2	ST6GALNAC2	-0.887093	0.000180002	-1.74823	3.42e-13	-1.45011	3.83e-10	-0.648955	0.000416225													Estrogen Response Late											1
Stab1	STAB1	-0.961929	1.22e-09	-1.55856	1.83e-13	-1.07261	4.3e-09									Allograft Rejection									Inflammatory Response								2
Stac	STAC	1.38643	1.11e-09	1.17435	3.48e-06	1.24929	2.69e-08	1.54918	1.0604e-57	2.1349	3.41937e-47																						0
Stac3	STAC3	1.94475	1.36e-10	1.92785	7.91e-11																												0
Stambpl1	STAMBPL1	1.30522	3.51e-29	0.963724	9.32e-16	0.841345	2.87e-11	0.929907	6.27524e-18	1.15942	3.04225e-57																						0
Stap2	STAP2	-0.604441	0.200526	-1.30565	0.0101016	-0.864003	0.0487761	-1.4655	3.33411e-28	-1.15596	5.80213e-45																						0
Stard10	STARD10	-1.29843	8.93e-11	-1.52448	1.51e-15	-0.957558	2.67e-08	-0.767732	2.32084e-24	-0.354684	1.76341e-09																						0
Stat1	STAT1	-1.1838	1.19e-24	-0.890759	8.36e-17	-0.84258	9.97e-15	-0.850893	1.01461e-12	-0.276012	0.00206191					Allograft Rejection														Interferon Gamma Response			2
Stat2	0	-1.87879	9.52e-30	-1.59638	6.48e-35	-0.408606	0.00330428	-0.447758	0.000669666	-0.387369	2.88579e-06																		Coagulation		Interferon Alpha Response		2
Stat5a	STAT5A	-1.01562	3.16e-09	-1.1646	3.9e-10	-0.727885	4.21e-05	-1.21392	7.64731e-21	-0.788698	2.00552e-13	Tnfa Signaling Via Nfkb																					1
Stk32c	STK32C	1.10672	7.28e-07	0.668458	0.00441377	1.13008	1.38e-06			2.61643	6.65295e-70																						0
Stk40	STK40	1.12984	4.15e-30	1.04689	4.47e-26	0.772634	2.99e-14	0.436567	0.0011669	1.3464	1.12497e-50																						0
Stmn1	STMN1	-1.25626	3.13e-38	-1.10876	1.25e-37	-0.709118	6.56e-16	-0.212863	0.00830908	-0.570358	1.47796e-15																						0
Stoml1	STOML1	-1.12239	8.61e-11	-1.44885	2.89e-18	-0.790229	9.17e-06	0.0647729	0.689353	-0.335937	0.00411295																						0
Stra6	STRA6	-2.87158	5.54e-28	-3.98571	3.28e-56	-2.20035	9.81e-12			-0.168905	0.111988																						0
Sulf1	SULF1	-1.44801	2.17e-09	-2.00218	5.21e-19	-1.13259	3.11e-05			-0.693664	0.0353977																						0
Sulf2	SULF2	-1.07287	1.5e-09	-1.53116	4.42e-20	-1.53812	1.83e-19	-0.37054	0.00246227	1.02591	1.04994e-27																						0
Surf2	SURF2	0.87059	4.52e-18	1.00018	3.64e-29	0.111973	0.331916	0.438436	1.24309e-05	0.528757	2.17184e-12																						0
Sycp3	SYCP3	-1.21809	0.000133585	-1.68171	3.74e-07	-1.88406	6.76e-06																										0
Syk	SYK	-0.529364	0.0151595	-1.06204	1.03e-06	-0.649618	0.00193635	1.48713	1.14018e-21	0.330607	0.0971429												Apical Junction										1
Sync	SYNC	-1.5896	1.41e-08	-1.81651	2.54e-10	-1.48976	4.17e-07																										0
Syne2	SYNE2	-1.48868	4.94e-24	-1.03181	1.29e-13	0.0902132	0.546763	-0.166096	0.0519414	-0.50939	1.17747e-08																						0
Synpo	SYNPO	-1.788	8.22e-36	-1.96858	1.08e-48	-1.50452	3.74e-35	-0.497528	3.7729e-07	-1.22039	6.92224e-55																Kras Signaling Dn						1
Synpo2	SYNPO2	-2.5739	4.71e-71	-2.127	2.5e-56	-2.15966	1.03e-49																										0
Syt11	SYT11	-1.70789	1.36e-27	-1.72704	2.53e-26	-1.97493	1.39e-35	-1.76347	9.90898e-47	-1.41747	1.65575e-16							Il2 Stat5 Signaling															1
Syt12	SYT12	1.03789	4.22e-11	0.563641	2.88e-05	0.137093	0.476388	0.454613	0.00257218	1.08415	1.96645e-16																						0
Syt13	SYT13	-1.76081	5.12e-12	-1.42694	7.52e-09	-1.24244	1.77e-06	0.317108	0.0297028																								0
Syt17	SYT17	-1.20422	9.66e-06	-1.1907	2.7e-05	-0.131964	0.637217	-0.52799	0.0506115	-1.15594	4.64704e-10																						0
Sytl2	SYTL2	-0.792986	7.19e-05	-0.893461	1.16e-06	-1.16805	7.98e-09	-2.23758	4.51877e-96	-1.86323	1.27293e-115						Mtorc1 Signaling																1
Taf4b	TAF4B	1.19259	8.4e-20	1.28054	7.37e-24	1.01789	9.95e-12	1.2601	1.80774e-21	1.24125	6.10453e-40																						0
Tagln	TAGLN	0.178159	0.192745	-1.70805	5.82e-29	-4.05556	2.72e-67																					Myogenesis				Epithelial Mesenchymal Transition	2
Tap1	TAP1	-2.16062	3.08e-34	-2.29738	1.51e-34	-1.26102	2.91e-15	-1.0676	5.42997e-08	-1.12023	1.7319e-06	Tnfa Signaling Via Nfkb				Allograft Rejection				Apoptosis										Interferon Gamma Response	Interferon Alpha Response		5
Tap2	TAP2	-1.79676	4.33e-36	-1.90654	2.07e-45	-1.0512	9.64e-13	-0.60003	2.06929e-06	-0.896388	2.2336e-06					Allograft Rejection																	1
Tapbp	TAPBP	-1.06479	1.53e-18	-1.8863	2.01e-77	-1.48891	1.25e-58	-1.06094	2.0544e-28	-1.32389	1.40649e-77					Allograft Rejection									Inflammatory Response					Interferon Gamma Response			3
Tapbpl	TAPBPL	-1.61109	8.12e-20	-2.01732	3.45e-41	-1.63571	4.89e-24	-1.15497	3.78654e-21	-0.713968	8.53545e-09																						0
Tbc1d2b	TBC1D2B	-0.82298	5.77e-06	-1.05204	1.36e-08	-0.658231	0.000383555	-0.152529	0.230421	-0.848361	1.75254e-13																						0
Tbc1d30	TBC1D30	1.41474	0.000364204	2.11445	3.5e-08	0.903138	0.0625372	1.31337	6.01336e-06	0.751599	0.0163816																						0
Tbkbp1	TBKBP1	1.10105	8.7e-07	1.3419	2.82e-09	1.30826	4.2e-08	0.537479	8.62737e-07	0.44547	0.00390311																						0
Tbl1xr1	TBL1XR1	-1.09369	1.62e-39	-0.62126	3.05e-14	-0.145517	0.11476	-0.459783	5.16303e-09	-0.420064	8.38672e-11																						0
Tbx3	TBX3	1.18976	2.1e-37	0.842072	3.11e-21	0.567641	7.87e-10																										0
Tcea3	TCEA3	-2.62115	3.27e-29	-2.51613	1.19e-27	-0.912101	0.000326209	-2.89119	1.20199e-60	-2.56112	6.43642e-22																						0
Tceanc	TCEANC	-0.899902	3.75e-05	-1.09505	6.57e-07	-0.129565	0.603	-0.416227	0.024894	0.0590944	0.78388																						0
Tcf7l1	TCF7L1	-1.96636	1.76e-22	-1.90786	1.89e-25	-0.922414	1.56e-07	-0.324051	0.0180653																		Kras Signaling Dn						1
Tcf7l2	TCF7L2	-1.187	6.45e-19	-1.06245	4.36e-22	-0.887421	6.2e-16	-0.533315	1.7552e-07	-0.910366	6.34078e-28																						0
Tcn2	TCN2	-1.62911	7.71e-06	-3.07888	3.34e-27	-1.54041	2.46e-07	-1.14974	1.09275e-20	-1.8711	1.02087e-76																						0
Tcp11l1	TCP11L1	-1.58247	1.69e-16	-1.87306	2.26e-26	-1.25343	1.23e-14	-0.378364	7.83683e-05	-0.375861	2.95133e-08																						0
Tcp11l2	TCP11L2	-1.20042	5.44e-08	-0.996884	5.4e-06	0.00525987	0.990336	-1.93259	9.36765e-50	-3.07043	4.20845e-117																						0
Tcstv1	0					4.11464	2.35e-09																						Coagulation		Interferon Alpha Response		2
Tcstv3	0			3.72089	4.83e-08	4.19193	2.79e-14																						Coagulation		Interferon Alpha Response		2
Tcta	TCTA	-0.858987	7.22e-07	-1.22928	2.55e-12	-1.20745	2.43e-09	-1.34242	5.6174e-20	-1.07286	4.26565e-10																						0
Tctn1	TCTN1	-0.639285	0.000164197	-1.16319	3.82e-11	-0.26981	0.112536	-0.0433147	0.733319	-0.13291	0.337132																						0
Tctn2	0	-0.907912	3.93e-08	-1.06461	1.46e-11	-0.526387	0.000929414	-0.496771	8.05982e-05	-0.922341	2.28415e-19																		Coagulation		Interferon Alpha Response		2
Tdpoz4	0			2.71003	1.8e-05	3.19647	8.67e-08			0.0695309	0.85965																		Coagulation		Interferon Alpha Response		2
Tead3	TEAD3	-0.917832	9.6e-11	-1.32096	9.51e-24	-0.831485	3.34e-11	-0.343589	0.0102531	0.0188125	0.898758																						0
Tead4	TEAD4	1.72282	3.45e-60	1.70391	6.56e-65	1.39317	1.98e-37	0.371762	0.00251042	0.962395	4.1453e-36																	Myogenesis					1
Tec	TEC	1.11901	3.53e-08	1.10741	1.01e-07	1.27118	1.33e-09	-0.802567	1.26832e-12	-1.353	3.5049e-86																						0
Tesk2	TESK2	-1.06366	1.52e-06	-1.05142	1.57e-06	-0.273717	0.218669	-1.41047	2.08487e-27	-0.998542	2.1562e-20																						0
Tfdp2	TFDP2	-1.10967	8.44e-17	-1.00117	5.92e-15	-0.301927	0.0208698	0.232423	0.0116936	-0.21243	0.00142948																						0
Tgfa	TGFA	1.04763	6.18e-10	0.877278	1.09e-06	1.20608	3.38e-16	1.34443	2.85169e-58	0.437951	6.66758e-12																						0
Tgfb1i1	TGFB1I1	-0.855336	4.5e-19	-1.92181	2.57e-80	-2.19238	1.85e-111	-0.0783592	0.751619																								0
Tgfb2	TGFB2	-2.19508	4.43e-54	-2.79709	1.2e-71	-2.35318	5.1e-37	-3.24086	1.71051e-88							Allograft Rejection				Apoptosis				Xenobiotic Metabolism			Kras Signaling Dn						4
Tgfb3	TGFB3	-1.43645	4.11e-42	-1.4097	2.69e-40	-0.657519	1.69e-09	-0.170174	0.114552	-0.479284	2.23825e-05				Hypoxia																		1
Tgfbi	TGFBI	-2.92832	2.26e-121	-2.88397	6.7e-80	-2.08335	1.94e-32	-2.56829	8.25924e-30						Hypoxia								Apical Junction									Epithelial Mesenchymal Transition	3
Tgfbr3	TGFBR3	-1.15279	6.89e-39	-1.01247	2.68e-27	-0.485458	1.66e-07	-2.90106	3.48719e-135	-1.31298	1.36775e-14									Apoptosis						Uv Response Dn						Epithelial Mesenchymal Transition	3
Tgif1	TGIF1	0.734632	1.09e-16	0.708444	6.33e-19	1.00096	1.14e-34	0.857739	9.48804e-24	0.256268	2.58544e-05	Tnfa Signaling Via Nfkb																					1
Tgm2	TGM2	-1.11858	9.94e-10	-1.8607	4.85e-27	-1.66942	2.92e-21	-0.526803	1.3333e-07	-0.862684	6.3571e-28				Hypoxia			Il2 Stat5 Signaling														Epithelial Mesenchymal Transition	3
Tha1	0	-0.835168	0.00372419	-1.27993	1.06e-05	-0.705286	0.0101135	-1.06471	4.30662e-07	-1.02591	7.7988e-10																		Coagulation		Interferon Alpha Response		2
Thbs1	THBS1	-1.6654	9.67e-23	-2.60411	7.59e-64	-2.89074	1.14e-83	1.52414	1.35314e-79	0.640752	0.00030141																		Coagulation			Epithelial Mesenchymal Transition	2
Thbs3	THBS3	-1.43876	6.67e-21	-1.9073	3.72e-34	-2.16514	2.65e-59	-1.75484	2.33864e-31	-0.366156	0.00285876												Apical Junction										1
Thra	THRA	-1.07434	1.39e-12	-1.29967	1.43e-19	-0.252244	0.0768208	-0.498056	1.40245e-07	-1.16681	2.45612e-47																						0
Tifa	TIFA	-2.10987	7.34e-13	-1.88914	7.82e-11	0.0500873	0.873517	-0.792716	0.000105699	-0.319386	0.0860024																						0
Tigd5	TIGD5	0.0743117	0.738366	-0.381998	0.0628054	-1.13764	7.07e-08	-0.442842	0.0923861	0.411338	0.119212																						0
Timm8a1	0	1.33222	8.45e-41	1.49424	2.24e-50	0.570556	5.34e-10	1.02452	4.06529e-11	1.31515	7.42407e-18																		Coagulation		Interferon Alpha Response		2
Timm9	TIMM9	1.03085	5.65e-16	0.966646	4.21e-15	0.379974	0.00817395	0.565916	1.04617e-06	0.534654	1.72542e-11																						0
Timp1	TIMP1	1.97723	1.09e-38	1.26725	3.72e-27	0.428958	0.00044801	0.761515	2.82552e-14	1.21832	4.87001e-46					Allograft Rejection			Complement	Apoptosis	Angiogenesis				Inflammatory Response				Coagulation			Epithelial Mesenchymal Transition	7
Timp2	TIMP2	-0.746	2.52e-14	-1.40222	6.66e-56	-1.49138	3.52e-52	-0.0984977	0.227988	0.217811	5.05914e-05								Complement	Apoptosis													2
Timp3	TIMP3	-1.66032	3.23e-21	-3.0391	7.78e-66	-3.23988	1.35e-71	-2.80685	1.41083e-85											Apoptosis									Coagulation			Epithelial Mesenchymal Transition	3
Tle2	TLE2	-2.87388	2.49e-60	-2.41709	3.66e-28	-1.24228	3.18e-13	-0.772279	0.00028933	-1.16638	6.67087e-18																						0
Tle6	TLE6	-1.37389	3.43e-10	-1.08114	5.1e-07	-0.142978	0.522425	-0.2936	0.0465083	-0.407303	0.0344007																						0
Tlr2	TLR2	-2.14944	1.55e-11	-2.68875	1.71e-19	-1.48061	7.53e-09	-2.57302	5.86404e-57	-3.29583	2.79505e-98	Tnfa Signaling Via Nfkb				Allograft Rejection									Inflammatory Response								3
Tlr3	TLR3	-1.58117	1.35e-10	-1.65205	1.43e-16	-0.92793	3.84e-06	-0.937693	1.13893e-10	-1.02289	4.72706e-23					Allograft Rejection									Inflammatory Response								2
Tlr4	TLR4	-1.12096	8.75e-14	-0.85457	3.35e-11	-0.246639	0.0544649	-0.917897	7.91468e-18	-1.33296	1.70755e-55																						0
Tlr6	TLR6	-1.54679	8.99e-09	-1.63642	3.9e-09	-1.19946	2.09e-06	-0.784123	3.81066e-05	-0.505958	0.00021122					Allograft Rejection																	1
Tm7sf2	TM7SF2	-1.18974	2.69e-09	-1.75745	1.04e-14	-0.113016	0.620978	-0.653128	7.64686e-08	-0.248783	0.0027195						Mtorc1 Signaling																1
Tmcc3	TMCC3	1.64417	1.08e-61	0.961391	1.07e-23	0.554439	3.44e-08	-0.0981458	0.422511	-0.76435	3.55776e-12																						0
Tmem106a	TMEM106A	-0.753494	2.83e-05	-1.16792	6.45e-12	-0.834909	2.04e-07	0.53515	3.55258e-05	0.725178	6.58854e-15																						0
Tmem106b	TMEM106B	-0.994904	8.48e-22	-1.10672	7.74e-30	-0.813214	2.44e-17	-1.18874	2.19627e-53	-0.943698	2.09785e-37																						0
Tmem117	TMEM117	-1.8189	5.84e-10	-2.1054	1.55e-12	-1.62916	6.81e-08	0.033103	0.791995	-0.617728	2.12003e-05																						0
Tmem119	TMEM119	-2.51457	4.83e-124	-2.66778	1.26e-167	-1.5688	9.01e-63																										0
Tmem141	TMEM141	-1.24696	7.53e-07	-1.14892	1.57e-06	-0.649967	0.00653422	-1.07938	3.69296e-09	-0.836399	1.28493e-08																						0
Tmem151a	TMEM151A	-0.843415	0.000304617	-1.03981	3.27e-05	-0.199781	0.402509	-1.35734	9.9867e-17	-0.742802	1.10165e-19																						0
Tmem171	TMEM171	2.04653	1.88e-52	1.21748	8.41e-16	0.91896	4.37e-08	1.08712	4.97938e-20	1.62878	1.90596e-97																						0
Tmem175	TMEM175	-0.965114	6.89e-15	-1.017	4.06e-18	-0.733954	8.38e-07	-0.696986	4.3918e-08	-0.808044	1.83094e-12																						0
Tmem176a	TMEM176A	-1.08483	5.54e-22	-1.55563	1.7e-43	-0.697374	2.12e-08	-1.19795	2.09826e-35	-0.443975	1.06629e-09		Kras Signaling Up																				1
Tmem176b	TMEM176B	-0.941391	1.95e-24	-1.22851	4.8e-44	-0.665864	6.61e-11	-1.19637	7.3078e-37	-0.764417	9.22336e-37													Xenobiotic Metabolism									1
Tmem179	TMEM179	2.90624	1.19e-20	2.78811	9.11e-18	2.74731	4.96e-17	2.2195	2.33685e-11	1.37036	5.44629e-12																						0
Tmem190	TMEM190	1.30738	5.31e-05	1.1128	0.000434363																												0
Tmem191c	TMEM191C	-2.12389	8.28e-09	-2.05465	2.65e-08	-0.792849	0.0179254	-1.55888	2.46562e-14	-1.28629	3.05168e-07																						0
Tmem198	TMEM198	-0.570678	0.0296485	-0.587702	0.066569	-1.02645	0.000234603			-0.404912	0.233978																						0
Tmem199	TMEM199	1.03115	1.55e-22	1.11307	2.99e-27	0.793976	3.63e-12	0.355676	0.000375871	0.586117	2.04693e-11																						0
Tmem20	0	1.24629	4.01e-18	1.29115	3.08e-22	0.992508	4.97e-12																						Coagulation		Interferon Alpha Response		2
Tmem205	TMEM205	-1.09221	6.8e-06	-1.4302	1.31e-09	-0.735647	0.00278312	-0.824203	5.04387e-08	-1.11658	4.57317e-30																						0
Tmem218	TMEM218	-1.64002	2.58e-12	-1.45008	8.84e-12	-0.536031	0.0113628	-0.502474	0.00226993	-0.180399	0.339527																						0
Tmem220	TMEM220	-1.9586	3.44e-12	-2.108	1.11e-13	-1.54802	1.54e-08	-2.29134	4.12078e-33	-1.86706	1.73988e-36																						0
Tmem229b	TMEM229B	-1.61745	6.34e-11	-0.993351	4.45e-05	-0.182664	0.433972	-1.74581	3.22082e-28	-2.98968	1.18049e-113																						0
Tmem231	TMEM231	-1.34006	5.81e-10	-1.96903	2.93e-18	-0.704289	0.000882213	-0.562392	0.000239922	-0.71156	1.1511e-05																						0
Tmem44	TMEM44	-2.26745	1.78e-17	-2.96892	3.05e-22	-2.47463	1.27e-18	-1.15253	4.3348e-11	-2.19324	3.0249e-25																						0
Tmem53	TMEM53	-2.18357	2.11e-14	-1.93648	9.17e-12	-0.90555	0.000315745	-1.03622	6.61414e-07																								0
Tmem80	TMEM80	-0.862171	8.7e-06	-0.886654	1.46e-07	-1.27052	1.03e-12	-0.418975	0.00436644	-0.580003	7.58795e-07																						0
Tmem86a	TMEM86A	-2.74528	7.96e-19	-2.22276	7.11e-13	-0.838165	0.00715658	-0.562016	0.000465004	-0.585334	3.99393e-07																						0
Tmem8b	TMEM8B	-2.12713	6.09e-19	-2.49017	2.99e-25	-1.37221	8.62e-11	-0.338864	0.10519	-0.455559	0.124887												Apical Junction										1
Tmem95	TMEM95	2.4269	5.44e-12	1.83072	3.39e-07	1.51863	4.29e-05	1.45921	4.23051e-05																								0
Tmprss11bnl	0			1.49976	1.67e-07	0.506179	0.175025																						Coagulation		Interferon Alpha Response		2
Tmprss11e	TMPRSS11E			2.12732	2.3e-16	2.66077	2.17e-28	0.464907	0.0623539	0.898552	4.62868e-05																						0
Tmprss2	TMPRSS2	-1.26974	0.0247971	-1.23108	0.00968752	-0.462524	0.366541	-4.33192	2.76944e-87	-1.72264	1.05781e-209																						0
Tmtc2	0	-0.473644	0.0775206	-1.10192	1.96e-05	-0.776265	0.00391046	0.208552	0.715723	-0.0216428	0.841214																		Coagulation		Interferon Alpha Response		2
Tnc	TNC	2.54337	5.22e-87	1.22414	8.14e-28	0.0647839	0.625854	2.02029	5.65703e-54			Tnfa Signaling Via Nfkb																				Epithelial Mesenchymal Transition	2
Tnfaip2	TNFAIP2	0.89297	1.24e-21	0.604485	2.5e-13	1.03262	3.41e-30	1.78351	2.24775e-82	0.442755	1.0695e-12	Tnfa Signaling Via Nfkb																		Interferon Gamma Response			2
Tnfaip3	TNFAIP3	-1.34853	5.69e-15	-2.1047	7.63e-42	-2.08313	5.43e-39	-0.617731	2.09199e-12	0.0221472	0.791836	Tnfa Signaling Via Nfkb	Kras Signaling Up		Hypoxia				Complement											Interferon Gamma Response		Epithelial Mesenchymal Transition	6
Tnfaip6	TNFAIP6	-1.13777	0.00874884	-1.66981	5.56e-07	-2.59067	1.02e-10					Tnfa Signaling Via Nfkb													Inflammatory Response					Interferon Gamma Response			3
Tnfrsf11a	TNFRSF11A	-0.452208	0.022272	-1.09891	3.82e-08	-0.782735	0.000161642	0.266642	0.216743	-0.00121896	0.98024																						0
Tnfrsf11b	TNFRSF11B	-2.06411	1.86e-16	-2.84317	1.33e-32	-3.37161	1.3e-44																Apical Junction									Epithelial Mesenchymal Transition	2
Tnfrsf12a	0	1.04285	6.45e-26	0.669701	9.43e-13	0.334529	0.000725951	1.40213	1.15928e-77	1.39258	2.36374e-119																		Coagulation		Interferon Alpha Response		2
Tnfrsf14	TNFRSF14	-2.2122	1.28e-14	-2.61054	2.5e-22	-1.50902	1.53e-08																										0
Tnfrsf19	TNFRSF19	-1.30935	0.000161329	-1.7069	2.31e-05	-2.18052	4.16e-05																										0
Tnfrsf1b	TNFRSF1B	-1.00589	5.69e-16	-1.19446	1.08e-23	-0.599567	2.95e-07	-0.849921	3.29295e-20	-0.433503	4.41681e-10		Kras Signaling Up					Il2 Stat5 Signaling							Inflammatory Response								3
Tnfrsf23	0	1.4231	1.89e-27	1.24383	2.1e-40	0.639108	1.8e-10	2.14206	4.38982e-149	1.43056	5.67644e-110																		Coagulation		Interferon Alpha Response		2
Tnfrsf26	0	2.11319	4.75e-45	1.89689	6.09e-45	1.48439	2.78e-27	0.801319	0.0021485																				Coagulation		Interferon Alpha Response		2
Tnfrsf4	TNFRSF4	2.31025	4.28e-20	2.3261	6.34e-20	0.990483	0.000123794											Il2 Stat5 Signaling															1
Tnfrsf9	TNFRSF9	-0.533535	5.16e-07	-0.992846	3.25e-22	-1.55541	2.95e-33	-0.50563	0.0247313			Tnfa Signaling Via Nfkb						Il2 Stat5 Signaling							Inflammatory Response								3
Tnfsf11	TNFSF11			1.2447	0.00365933	1.53149	0.000380178	2.63869	2.49355e-46									Il2 Stat5 Signaling															1
Tnfsf12	TNFSF12	-0.967949	5.24e-07	-1.35489	1.92e-12	-0.754206	0.00016119	-0.667132	2.30104e-09	-1.1087	5.96449e-16																						0
Tnfsf9	TNFSF9	1.2421	2.27e-09	1.2593	8.31e-11	1.29876	8.43e-11	1.53389	2.64365e-13	1.65793	6.41862e-34																						0
Tnnc2	TNNC2					1.28542	0.001271																					Myogenesis					1
Tnnt2	TNNT2	1.79121	1.03e-13	1.88342	1.64e-19	2.43488	1.05e-31	4.84657	9.78586e-249	2.99004	1.1806e-301																	Myogenesis					1
Tnrc18	TNRC18	-1.33814	8.86e-43	-1.44933	3.24e-63	-1.26447	1.2e-51	-0.663883	9.88155e-17	-0.941366	2.74116e-50																						0
Tns1	TNS1	-1.33915	1.11e-27	-1.50722	6.42e-33	-0.658007	2.52e-05	-0.174292	0.215855	-1.40797	2.10808e-12																						0
Tob2	TOB2	1.05386	1.76e-31	0.950537	5.7e-30	0.648151	4.47e-13	0.128862	0.202472	-0.156727	0.0675459																						0
Tomm5	0	1.04958	1.15e-25	0.937716	1.32e-20	0.343419	0.00230233	0.514024	5.54505e-07	0.488146	2.97852e-11																		Coagulation		Interferon Alpha Response		2
Tpd52	TPD52	1.02116	3.39e-33	0.851763	1.22e-27	0.582838	7.97e-13	-0.130349	0.125699	0.0246711	0.707711				Hypoxia	Allograft Rejection																	2
Tpk1	TPK1	-0.930407	1.99e-07	-1.01717	6.41e-09	-0.85568	9.3e-07	-1.50474	2.41653e-29	-0.74032	1.2232e-17																						0
Tpm1	TPM1	-0.931244	5.97e-19	-1.3321	1.79e-62	-1.17263	7.35e-49	0.031396	0.726523	0.0338159	0.564137																						0
Tpmt	TPMT	-1.29019	6.27e-10	-0.662576	0.000953508	-0.226938	0.326327	-0.68027	1.7524e-09	-1.39894	1.84903e-45																						0
Tppp3	TPPP3	-2.3229	4.44e-11	-2.52756	4.6e-13	-2.41652	3.15e-12			-2.28888	2.65728e-11																						0
Tpra1	TPRA1	-0.729522	4.87e-09	-1.00997	2.13e-16	-0.333559	0.00772564	-0.0906717	0.456221	-0.183995	0.0366096																						0
Tram2	TRAM2	-0.903051	1.4e-06	-1.07062	3.21e-09	-0.97801	3.25e-08	0.234014	0.0428255	0.137801	0.279343																						0
Trappc9	TRAPPC9	-1.17985	3.53e-27	-1.1714	3.56e-37	-0.618039	2.13e-11	-0.231121	0.0236165	-0.357146	0.000568576																						0
Trerf1	TRERF1	-1.0781	5.33e-16	-0.437353	0.000598218	0.640258	2.86e-09																										0
Trf	0	-1.29202	7.11e-08	-2.11621	2.57e-17	-2.17426	1.53e-16	-0.485658	3.44205e-06	-0.713374	5.8194e-08																		Coagulation		Interferon Alpha Response		2
Trib1	TRIB1	1.1386	1.51e-31	0.976108	1.05e-21	0.746969	5.13e-15	-0.120507	0.174809	-0.372817	3.98898e-07	Tnfa Signaling Via Nfkb																					1
Trib2	TRIB2	-1.70643	8.5e-45	-1.32845	1.83e-27	-0.160253	0.167411	0.49056	3.95249e-06	-0.192535	0.217641		Kras Signaling Up																				1
Trim12a	0	-2.51168	6.03e-18	-1.90801	7.42e-12	-1.01315	0.000252863	-1.35595	1.11658e-05																				Coagulation		Interferon Alpha Response		2
Trim12c	0	-2.12044	3.13e-24	-1.85706	1.53e-21	-0.712628	0.000117337	-1.04238	2.42317e-11	-1.13691	9.07094e-23																		Coagulation		Interferon Alpha Response		2
Trim14	TRIM14	-2.12289	7.05e-15	-1.85148	6.05e-09	-0.285257	0.376947	-1.02777	1.61135e-10	-0.904664	3.68614e-12																			Interferon Gamma Response	Interferon Alpha Response		2
Trim21	TRIM21	-1.92201	4.06e-22	-1.77482	1.97e-14	-1.16007	8.04e-09	-0.576738	0.000648785	-1.03419	1.46565e-09																			Interferon Gamma Response	Interferon Alpha Response		2
Trim54	TRIM54	-0.589486	0.099463	-0.357573	0.384242	1.14003	0.000120065																										0
Trim56	TRIM56	-0.76252	6.03e-08	-1.04996	1.06e-19	-0.544101	1.3e-06	-0.0632858	0.546242	-0.36392	2.298e-07																						0
Trim66	TRIM66	2.85571	5.07e-30	3.4856	3.1e-78	3.1706	8.53e-58	4.24251	4.95077e-24																								0
Trim7	TRIM7	-1.00645	0.000102479	-0.974247	0.000188571	-0.223117	0.503563	-1.05224	1.17393e-09	-0.988747	1.30852e-05																						0
Trmt61a	TRMT61A	1.03299	1.44e-25	0.810641	2.63e-17	-0.500593	6.33e-05	1.32768	4.34418e-24	1.35599	1.69503e-40																						0
Trp53i11	0	-1.51945	2.12e-08	-1.48682	1.64e-08	0.57282	0.0430235	-0.234539	0.118255																				Coagulation		Interferon Alpha Response		2
Trp53inp1	0	-3.50186	2.19e-34	-3.37264	2.72e-30	-1.76976	3.8e-14	-2.15703	4.53108e-62	-2.16647	2.40585e-86																		Coagulation		Interferon Alpha Response		2
Trp53inp2	0	-2.25041	7.46e-58	-2.51277	7.62e-88	-1.60319	3.09e-44	-1.64454	1.33486e-59	-1.23386	3.92418e-45																		Coagulation		Interferon Alpha Response		2
Trpm4	TRPM4	-1.72492	2.29e-18	-1.895	2.82e-23	-0.766866	1.02e-05	-1.28162	1.8675e-31	-1.57396	1.12686e-75																						0
Trps1	TRPS1	-1.56689	6.88e-09	-1.48283	3.95e-10	-0.353781	0.144226	-0.538154	0.000918991																								0
Trpv2	TRPV2	-0.966948	1.54e-08	-1.48836	2.27e-12	-1.34551	3.26e-14																										0
Tsc22d2	TSC22D2	-0.621609	1.02e-12	-0.792862	3.02e-23	-1.10335	3.73e-42	0.0746292	0.41585	1.01376	1.00108e-48																						0
Tsc22d3	TSC22D3	-1.60946	2.07e-17	-1.502	2.08e-15	-0.328831	0.0858144	-0.982414	8.312e-11	-1.30005	5.09986e-70																						0
Tspan11	TSPAN11	-1.07619	3.44e-19	-1.16733	2.04e-24	-0.525362	5.82e-06	-0.223586	0.42843																								0
Tspan13	TSPAN13	-1.98154	1.75e-17	-2.36903	1.25e-22	-1.57083	1.15e-13	-1.39867	1.55208e-17	-1.12705	1.89018e-28		Kras Signaling Up									Estrogen Response Late											2
Tspan17	TSPAN17	-1.44531	3.59e-12	-1.36751	1.62e-14	-0.350308	0.0437663	-0.217904	0.0919623	-0.542077	1.0884e-05																						0
Tspan2	TSPAN2	-0.491019	1.09e-05	-1.15706	6.37e-18	-0.71873	8.21e-13	0.728938	1.94942e-11	0.493881	2.03235e-16																						0
Tspan8	TSPAN8	-1.03648	4.91e-11	-0.922358	1.9e-15	-0.120618	0.30206	-0.71402	8.29308e-20	-0.368736	2.19627e-12																						0
Tspyl4	TSPYL4	-2.52024	1.58e-23	-2.82842	2.15e-24	-2.13189	1.46e-17	-2.84071	4.30798e-47	-2.07932	3.68631e-15																						0
Tsr1	TSR1	1.06216	2.92e-36	1.02295	4.15e-35	0.0973479	0.321163	0.87503	1.08707e-26	0.39657	6.16259e-11																						0
Ttc28	TTC28	-2.48664	5.54e-61	-2.52875	1.28e-118	-1.61783	2.67e-54	-0.535766	1.79004e-06	-1.11759	3.72709e-11																						0
Ttc30b	TTC30B	-1.50518	1.14e-08	-1.04322	6e-05	-0.523697	0.0408262	-0.982581	1.16537e-14	-0.903892	7.64788e-09																						0
Ttc39a	TTC39A	-1.58849	4.64e-09	-1.59605	3.53e-09	-0.826839	0.00403406	-1.94304	3.2955e-31	-0.656792	8.5476e-10																						0
Ttyh3	TTYH3	-1.49926	2.88e-76	-1.512	1.31e-85	-1.1049	2.93e-45	-0.318053	7.93758e-05	-0.600843	2.50125e-12																						0
Tuba1a	TUBA1A	-0.798174	6.45e-17	-1.20552	1.8e-42	-0.688603	9.28e-15	0.234236	0.00502216	0.680399	1.38473e-32																						0
Tuba4a	TUBA4A	1.21178	8.1e-47	1.25799	8.31e-60	1.07256	7.51e-47	0.57382	2.75847e-13	1.18493	3.74268e-111						Mtorc1 Signaling																1
Tuba8	TUBA8	1.9527	1.07e-06																														0
Tubb2a	TUBB2A	-0.783739	2.27e-06	-1.16281	1.2e-13	-1.05109	4.39e-11	-1.2255	2.39396e-38	0.00139188	1	Tnfa Signaling Via Nfkb																					1
Tubb2b	TUBB2B	-0.486784	0.000307394	-1.28712	8.68e-19	-0.880112	6.09e-07	-0.475273	1.07352e-06	0.310361	3.91417e-06																						0
Txndc16	TXNDC16	-1.34089	5.08e-15	-1.53665	2.22e-20	-0.967996	8.06e-09	-0.597927	0.035443																								0
Txnip	TXNIP	-1.00499	2.52e-05	-1.37084	3.2e-09	-1.96878	2.09e-12	-2.9866	7.30816e-117	-2.39813	4.99343e-301									Apoptosis										Interferon Gamma Response	Interferon Alpha Response		3
U90926	0	2.46439	1.53e-09																										Coagulation		Interferon Alpha Response		2
Uba7	UBA7	-3.31859	8.93e-25	-3.90377	2.74e-68	-2.03996	4.15e-19	-1.47636	5.76582e-15	-1.64686	2.79358e-41																				Interferon Alpha Response		1
Ubash3b	UBASH3B	1.72037	1.2e-49	1.62699	1.33e-34	1.57009	5.47e-38	2.86274	3.2316e-89	2.30406	6.40085e-10																						0
Ube2l6	UBE2L6	-1.71017	5.71e-19	-1.7754	1.88e-30	-0.540878	0.000239743	-0.711012	9.04674e-08	-0.528998	0.000855302																			Interferon Gamma Response	Interferon Alpha Response		2
Ube2ql1	UBE2QL1	1.75608	2.37e-13	1.78947	1.2e-14	1.85339	2.09e-16	1.92246	9.88882e-23	2.22684	1.83539e-11																						0
Uchl4	0	1.20112	0.000115317	1.15814	0.000225043					0.546306	0.0893874																		Coagulation		Interferon Alpha Response		2
Ucn2	UCN2	1.11809	8.1e-06	0.522912	0.0795088	0.210283	0.469787																										0
Ugt1a6a	0	-1.75801	1.86e-16	-2.94905	1.63e-34	-2.29674	3.6e-21	-2.98591	3.71787e-294	-1.97142	1.13783e-307																		Coagulation		Interferon Alpha Response		2
Ugt1a6b	0	-2.27886	1.16e-15	-3.39435	4.42e-32	-1.94765	3.94e-12	-2.98286	1.9054e-279	-1.9965	0																		Coagulation		Interferon Alpha Response		2
Ugt1a7c	0	-0.622512	0.0295817	-1.21492	2.78e-06	-1.33049	6.13e-07	-2.93523	9.62479e-297	-1.97717	0																		Coagulation		Interferon Alpha Response		2
Ugt2b34	0	-1.14556	7.3e-05	-1.21681	0.000191788	-1.2842	1.05e-05	-3.93403	0	-3.00844	0																		Coagulation		Interferon Alpha Response		2
Uhrf1bp1l	0	0.848505	1.27e-17	0.906382	1.01e-20	1.01017	1.36e-25	0.632863	3.2555e-14	0.342265	7.72966e-09																		Coagulation		Interferon Alpha Response		2
Ulk2	ULK2	-1.03268	3.55e-20	-1.20544	1.71e-31	-0.561786	6.37e-08	-0.390172	1.66263e-05	-0.997519	2.44596e-31																						0
Unc13a	UNC13A					1.43872	2.42e-14	1.32898	1.99449e-13	1.32291	6.73191e-17																						0
Unc93b1	UNC93B1	-1.49699	1.01e-18	-1.92184	2.33e-37	-0.783177	2.3e-07	-0.807122	0.000512349	-1.2129	1.60016e-10																						0
Upp1	UPP1	3.64566	6.52e-141	3.45185	5.07e-157	3.07784	2.42e-113	2.26379	8.8068e-41	1.06275	2.04588e-17													Xenobiotic Metabolism						Interferon Gamma Response			2
Urb1	URB1	1.49069	3.93e-46	1.44337	8.98e-49	0.50635	1.04e-05	0.695628	2.79328e-09	1.50612	3.06328e-105																						0
Usp11	USP11	-0.976521	0.000253181	-1.38142	2.34e-11	-0.720564	0.00239946	-0.783588	3.49283e-07	-0.795125	4.24228e-05																		Coagulation				1
Usp12	USP12	1.1092	7.41e-36	1.05306	1.88e-37	0.715092	4.01e-14	0.351228	0.000132144	0.118747	0.0788542		Kras Signaling Up																				1
Usp15	USP15	0.772986	2.69e-15	1.01842	1.31e-26	0.734302	7.27e-17	0.377997	7.11432e-06	0.468584	4.21642e-12								Complement														1
Usp17l5	0					3.50365	1.69e-08																						Coagulation		Interferon Alpha Response		2
[truncated: 94 more rows]

## Sheet: Table S5
Table S5: Antibodies used for western blot
Antibody	Catalog Number	Dilution
KRASG12D	Cell Signaling - 14429	1:1000
H3K4me1	Abcam - ab8895	1:2000
H3K4me3	Abcam - ab8580	1:1000
H3K27ac	Abcam - ab177178	1:500
H3K27me3	Abcam - ab6002	1:1000
H3K9me3	Cell Signaling - 13969	1:1000
H3K36me3	Diagenode - C15410058	1:1500
total-H3	Abcam - ab1791	1:2000
β-actin	Sigma-Aldrich - A2228	1:2000
Cdc25c	Cell Signaling – 4688P	1:1000
Akt	Cell Signaling – 9272S	1:1000
p-AKT (ser473)	Cell Signaling - 5473	1:1000
c-Myc	Cell Signaling – 5605S	1:1000
p-c-Myc (ser62)	Cell Signaling – 13748S	1:1000
NFKB	Cell Signaling – 6956S	1:1000
p-NFKB	Cell Signaling – 13586S	1:1000

## Sheet: Table S6
Table S6: Antibodies used for ChIP-seq
Antibody	Catalog and lot number	Concentration
H3K4me3	Abcam: ab8580	2ug/mL
	Lot GR224369-1
H3K27me3	Cell Signaling: 9733s	14.5uL/mL
	Lot 8
H3K36me3	Active Motif: 61101	4ug/mL
	Lot 32412003
H3K4me1	Diagenode: C15410194	2ug/mL
	LotA1862D
H3K9me3	Diagenode: C15410193	2ug/mL
	Lot A1671-001P
H3K27ac	Diagenode: C15410196	2ug/mL
	Lot A1723-0041D

## Sheet: Table S7
Table S7: Primers used for ChIP Assay
Gene		Primer Sequence
ETV4	Forward	GGAAGAGATCTGATGGGTGAAT
	Reverse	CTCATTCTTCTCCGTCCCTTATC
Cdkn1a	Forward	CTCTTGGGTTCCTGGTCTTATC
	Reverse	AGAGGAAGGAAGGGAAGACA
Npm1	Forward	CGCCACGGGCTATGAAATAA
	Reverse	TCTCCGACTCTAGCCAACC
Btc	Forward	TGTCCTCTTGGTTCACATCAC
	Reverse	GCATGTAAGGTCCAGGTTAGAG
iTGB5	Forward	GAGGTTGAGGTTTCCATCTGAG
	Reverse	GCAGCCTTGCTACGCTATTA
PDGFRB	Forward	GGTAAGTCCAGGGAGAAGAAAC
	Reverse	CCTCTCCCGTCTGAATTTGTTA
WNT10B	Forward	GTCTGTCTGTCTGTCTGTCTTG
	Reverse	CTGAACCGCTGGAGGTAATG
UBA7	Forward	GTTATACTCCAGGCAGCTGTAAG
	Reverse	CCCAGTACATACCTGTGGTTAAG
